# Supplementary material for: Sequential versus upfront oxaliplatin-based therapy in metastatic colorectal cancer: long-term outcomes of a randomized phase 3 trial
Source: Commun Med (Lond). 2026 May 8;6:394. doi: 10.1038/s43856-026-01633-3 (PMC13369168; doi:10.1038/s43856-026-01633-3)
Supplement: Supplementary file 4 — Supplementary Data 1. Baseline characteristics [file 43856_2026_1633_MOESM4_ESM.xlsx]

## Sheet: Supplementary Data 1
Supplementary Data 1. Baseline characteristics.
	Sequential treatment (Arm A, n = 151)		Upfront combination treatment (Arm B, n = 149)
	< 70 years (n = 79)	≥ 70 years (n = 72)	< 70 years (n = 72)	≥ 70 years (n = 77)
Sex
Male	43 (54.4)	40 (55.6)	47 (65.3)	44 (57.1)
Female	36 (45.6)	32 (44.4)	25 (34.7)	33 (42.9)
Performance status
0	68 (86.1)	61 (84.7)	58 (80.6)	61 (79.2)
1	11 (13.9)	10 (13.9)	11 (15.3)	15 (19.5)
2	0 (0)	1 (1.4)	3 (4.2)	1 (1.3)
Adjuvant chemotherapy
Yes (with oxaliplatin)	6 (7.6)	3 (4.2)	5 (6.9)	4 (5.2)
Yes (without oxaliplatin)	5 (6.3)	6 (8.3)	5 (6.9)	4 (5.2)
No	68 (86.1)	63 (87.5)	62 (86.1)	69 (89.6)
Site of primary tumor
Right colon	23 (29.9)	22 (32.8)	19 (27.1)	31 (43.1)
Left colon	54 (70.1)	45 (67.2)	51 (72.9)	41 (56.9)
Unknown	2	5	2	5
Surgery on primary tumor
Yes	63 (79.8)	58 (80.6)	57 (79.2)	67 (87.0)
No	16 (20.3)	14 (19.4)	15 (20.8)	10 (13.0)
Residual primary tumor
Yes	43 (54.4)	30 (41.7)	32 (44.4)	36 (46.8)
No	36 (45.6)	42 (58.3)	40 (55.6)	41 (53.3)
Stage of disease
Synchronous	57 (72.2)	48 (66.7)	56 (77.8)	54 (70.1)
Metachronous	22 (27.8)	24 (33.3)	16 (22.2)	23 (29.9)
Metastatic site (s)
Liver	49 (62.0)	47 (65.3)	44 (61.1)	46 (59.7)
Liver only	16 (20.3)	21 (29.2)	21 (29.2)	17 (22.1)
Lung	37 (46.8)	23 (31.9)	22 (30.6)	24 (31.2)
Peritoneum	17 (21.5)	17 (23.6)	13 (18.1)	22 (28.6)
Lymph nodes	25 (31.7)	21 (29.2)	24 (33.3)	26 (33.8)
Number of metastatic organs
1	42 (53.2)	36 (50.0)	42 (58.3)	38 (49.4)
≥2	37 (46.8)	36 (50.0)	30 (41.7)	39 (50.7)
Fluoropyrimidine
Capecitabine	30 (38.0)	29 (40.3)	31 (43.1)	31 (40.3)
5-fluorouracil (5-FU)	49 (62.0)	43 (59.7)	41 (56.9)	46 (59.7)
RAS and BRAF mutation status
Wild type	28 (36.4)	29 (43.9)	23 (33.8)	29 (38.7)
RAS-mutant	48 (62.3)	35 (53.0)	43 (63.2)	42 (56.0)
BRAF-mutant	1 (1.3)	2 (3.0)	2 (2.9)	4 (5.3)
Unknown	2	6	4	2
Use of Oxaliplatin during the first chemotherapy
Yes	41 (51.9)	33 (45.8)	72 (100)	77 (100)
No	38 (48.1)	39 (54.2)	0 (0)	0 (0)
Data are n (%) unless otherwise indicated. Columns are stratified by treatment arm and age group. Percentages are calculated using non-missing values; unknowns are shown as counts only (Arm A <70, n=79; Arm A ≥70, n=72; Arm B <70, n=72; Arm B ≥70, n=77). Unknowns are shown as counts only. Totals may not sum due to rounding.
