# Supplementary material for: Sequential versus upfront oxaliplatin-based therapy in metastatic colorectal cancer: long-term outcomes of a randomized phase 3 trial
Source: Commun Med (Lond). 2026 May 8;6:394. doi: 10.1038/s43856-026-01633-3 (PMC13369168; doi:10.1038/s43856-026-01633-3)
Supplement: Supplementary file 5 — Supplementary Data 2. Quality of Life (QoL) analyses [file 43856_2026_1633_MOESM5_ESM.xlsx]

## Sheet: Supplementary Data 2A
Supplementary Data 2A. QLQ-C30 Mean Change from Baseline (Arm A vs Arm B)
Domain	Timepoint (Months)	Arm A (n)	Arm A Mean Δ (from baseline)	SD (A)	Arm B (n)	Arm B Mean Δ (from baseline)	SD (B)	p-value
Cognitive functioning	6	116	-2.59	17.11	88	-4.17	22.07	0.3019
Cognitive functioning	12	71	-3.52	15.41	46	-8.33	22.7	0.2146
Cognitive functioning	18	41	-6.1	17.38	18	-8.33	23.04	0.3855
Constipation	6	116	1.15	22.38	87	-5.75	26.02	0.0619
Constipation	12	71	1.41	24.19	46	1.45	29.78	0.9294
Constipation	18	41	9.76	22.66	18	5.56	23.57	0.6825
Diarrhea	6	116	1.72	27.75	88	1.89	21.06	0.5829
Diarrhea	12	71	4.69	23.43	46	7.97	25.52	0.6499
Diarrhea	18	41	6.5	17.03	18	3.7	22.55	0.4189
Dyspnoea	6	117	5.13	20.81	87	7.66	20.14	0.4657
Dyspnoea	12	72	7.87	23.4	46	3.62	22.47	0.3134
Dyspnoea	18	42	9.52	23.61	18	3.7	19.43	0.4844
Emotional functioning	6	116	8.91	17.54	86	10.59	23.67	0.7442
Emotional functioning	12	72	7.1	17.62	45	10.62	25.29	0.6717
Emotional functioning	18	41	9.21	20.02	17	14.38	26.28	0.309
Fatigue	6	117	3.75	19.08	87	7.73	19.88	0.232
Fatigue	12	72	8.1	20.64	45	11.11	23.33	0.9638
Fatigue	18	41	7.99	19.09	18	8.02	20.81	0.6722
Financial difficulties	6	117	-3.7	24.67	87	5.36	28.24	0.0445
Financial difficulties	12	72	-5.56	23.74	46	2.17	27.58	0.1735
Financial difficulties	18	42	-1.59	23.23	18	1.85	40.38	0.7249
Global health status	6	116	-1.36	22.28	86	-4.17	23.67	0.571
Global health status	12	73	-1.83	22.79	46	-5.25	24.99	0.7491
Global health status	18	42	-1.59	30.7	18	0	26.81	0.9871
Insomnia	6	117	1.99	21.57	87	-3.45	26.91	0.1409
Insomnia	12	72	1.39	21.98	46	6.52	29.5	0.236
Insomnia	18	41	-0.81	17.46	18	1.85	24.18	0.8443
Nausea & vomiting	6	117	2.14	14.1	88	2.08	12.84	0.5706
Nausea & vomiting	12	72	2.55	14.71	46	3.99	9.42	0.1427
Nausea & vomiting	18	41	5.69	10.28	18	2.78	8.57	0.4272
Pain	6	117	4.7	24.26	88	3.79	23.12	0.8416
Pain	12	72	8.33	25.18	46	2.9	23.65	0.2846
Pain	18	41	6.1	17.78	18	4.63	24.12	0.8688
Physical functioning	6	118	-1.02	14.13	88	-8.48	18.32	0.0241
Physical functioning	12	73	-2.92	19.4	46	-11.52	15.39	0.0013
Physical functioning	18	42	-7.14	18.47	18	-8.52	8.5	0.3157
Role functioning	6	116	-4.17	23.96	87	-9	23.82	0.0259
Role functioning	12	72	-6.48	27.63	45	-15.93	28.19	0.0393
Role functioning	18	41	-8.54	25.03	17	-13.73	17.91	0.3125
Social functioning	6	116	1.29	17.19	88	-4.92	25.67	0.0758
Social functioning	12	71	1.88	14.79	46	-3.99	26.57	0.1469
Social functioning	18	41	-0.41	19.18	18	3.7	31.6	0.9645
Δ (delta) represents the mean change from baseline (i.e., score at each time point minus baseline score). For EORTC QLQ-C30 functional domains, negative Δ values indicate deterioration, whereas for symptom domains, positive Δ values indicate worsening of symptoms. For EQ-5D-3L, a lower index score or negative Δ value indicates decline in overall health-related quality of life. For PNQ, positive Δ…

## Sheet: Supplementary Data 2B
Supplementary Data 2B. EQ-5D-3L Index Scores and Mean ± SD Changes from Baseline by Treatment Arm.
Timepoint (Months)	Arm	Mean ± SD (Score)	n	Mean ± SD (Change from Baseline)	n
Baseline	A	0.860 ± 0.159	145	–	–
	B	0.826 ± 0.164	141	–	–
6	A	0.825 ± 0.159	118	–0.041 ± 0.176	116
	B	0.735 ± 0.176	87	–0.103 ± 0.191	85
12	A	0.782 ± 0.178	73	–0.091 ± 0.197	72
	B	0.743 ± 0.156	46	–0.104 ± 0.181	46
18	A	0.774 ± 0.201	43	–0.114 ± 0.220	42
	B	0.778 ± 0.156	18	–0.088 ± 0.173	18
SD denotes standard deviation.

## Sheet: Supplementary Data 2C
Supplementary Data 2C. Patient Neurotoxicity Questionnaire (PNQ) Sensory and Motor Scores
Timepoint (Months)	Arm	Sensory Mean ± SD	n	Motor Mean ± SD	n
6	A	0.68 ± 0.90	116	0.22 ± 0.89	116
	B	1.08 ± 1.22	86	0.61 ± 0.95	88
12	A	0.75 ± 0.83	72	0.30 ± 0.98	73
	B	1.46 ± 1.00	46	0.59 ± 1.02	46
18	A	0.90 ± 0.96	42	0.26 ± 0.95	43
	B	0.94 ± 0.80	18	0.39 ± 0.61	18
Scores are on a 0–4 ordinal scale (responses were recorded as 1–5 and recoded to 0–4 for presentation). SD denotes standard deviation.
