# Supplementary material for: Sequential versus upfront oxaliplatin-based therapy in metastatic colorectal cancer: long-term outcomes of a randomized phase 3 trial
Source: Commun Med (Lond). 2026 May 8;6:394. doi: 10.1038/s43856-026-01633-3 (PMC13369168; doi:10.1038/s43856-026-01633-3)
Supplement: Supplementary file 6 — Supplementary Data 3. Tumor Response Rates [file 43856_2026_1633_MOESM6_ESM.xlsx]

## Sheet: Supplementary Data 3
Supplementary Data 3. Tumor Response Rates Stratified by Age, Primary Tumor Location, and RAS/BRAF Mutation Status.
	Sequential treatment (Arm A, n = 151)							Combination treatment (Arm B, n = 149)
Efficacy, n (%)	< 70 years (n = 79)			≥ 70 years (n = 72)				< 70 years (n = 72)			≥ 70 years (n = 77)
Complete response (CR)	1 (1.3)			2 (2.8)				3 (4.2)			5 (6.5)
Partial response (PR)	23 (29.1)			24 (33.3)				34 (47.2)			35 (45.5)
Stable disease (SD)	51 (64.6)			36 (50.0)				24 (33.3)			27 (35.1)
Progressive disease (PD)	4 (5.1)			8 (11.1)				8 (11.1)			5 (6.5)
Not evaluated	0 (0)			2 (2.8)				3 (4.2)			4 (5.2)
unknown	0 (0)			0 (0)				0 (0)			1 (1.3)
Overall response rate (CR+PR)	24 (30.4)			26 (36.1)				37 (51.4)			40 (51.9)
95% CI (%)	20.5–41.8			25.1–48.3				39.3–63.3			40.3–63.5
Disease control rate (CR+PR+SD)	75 (94.9)			62 (86.1)				61 (84.7)			67 (87.0)
95% CI (%)	87.5–98.6			75.9–93.1				74.3–92.1			77.4–93.6
Efficacy, n (%)	Right colon (n = 45)			Left colon (n = 99)				Right colon (n = 50)			Left colon (n = 92)
Complete response (CR)	0 (0)			3 (3.0)				2 (4.0)			4 (4.4)
Partial response (PR)	12 (26.7)			33 (33.3)				19 (38.0)			48 (52.2)
Stable disease (SD)	27 (60.0)			57 (57.6)				17 (34.0)			31 (33.7)
Progressive disease (PD)	4 (8.9)			6 (6.1)				7 (14.0)			6 (6.5)
Not evaluated	2 (4.4)			0 (0)				4 (8.0)			3 (3.3)
unknown	0 (0)			0 (0)				1 (2.0)			0 (0)
Overall response rate (CR+PR)	12 (26.7)			36 (36.3)				21 (42.0)			52 (56.5)
95% CI (%)	15.4–41.6			27.4–46.4				28.9–56.3			46.1–66.4
Disease control rate (CR+PR+SD)	39 (86.7)			93 (93.9)				38 (76.0)			83 (90.2)
95% CI (%)	73.4–94.2			87.3–97.3				62.2–86.1			82.3–94.9
Efficacy, n (%)	wild-type (n = 57)		RAS-mutant (n = 83)		BRAF-mutant (n = 3)			wild-type (n = 52)		RAS-mutant (n = 85)		BRAF-mutant (n = 6)
Complete response (CR)	2 (3.5)		1(1.2)		0 (0)			4 (7.7)		4 (4.7)		0 (0)
Partial response (PR)	19(33.3)		26 (31.3)		1 (33.3)			24 (46.2)		39 (45.9)		2 (33.3)
Stable disease (SD)	30 (52.6)		49 (59.0)		2 (66.7)			20 (38.5)		27 (31.8)		3 (50.0)
Progressive disease (PD)	6 (10.5)		5 (6.0)		0 (0)			2 (3.9)		9 (10.6)		1 (16.7)
Not evaluated	0 (0)		2 (2.4)		0 (0)			2 (3.9)		5 (5.9)		0 (0)
unknown	0 (0)		0 (0)		0 (0)			0 (0)		1 (1.2)		0 (0)
Overall response rate (CR+PR)	21 (36.8)		27 (32.5)		1 (33.3)			28 (53.8)		43 (50.6)		2 (33.3)
95% CI (%)	25.5–49.8		23.4–43.2		5.6–79.8			40.5–66.7		40.2–61.0		9.3–70.4
Disease control rate (CR+PR+SD)	51 (89.5)		76 (91.6)		3 (100)			48 (92.3)		70 (82.4)		5 (83.3)
95% CI (%)	78.5–95.4		83.3–96.1		38.3–100.0			81.3–97.5		72.8–89.1		36.2–100.0
ORR (overall response rate) was defined as the proportion of patients achieving a complete or partial response. DCR (disease control rate) includes complete response, partial response, and stable disease.
