# Supplementary material for: Sequential versus upfront oxaliplatin-based therapy in metastatic colorectal cancer: long-term outcomes of a randomized phase 3 trial
Source: Commun Med (Lond). 2026 May 8;6:394. doi: 10.1038/s43856-026-01633-3 (PMC13369168; doi:10.1038/s43856-026-01633-3)
Supplement: Supplementary file 7 — Supplementary Data 4. Treatment-Related Adverse Events [file 43856_2026_1633_MOESM7_ESM.xlsx]

## Sheet: Supplementary Data 4
Supplementary Data 4. Treatment-Related Adverse Events by Age and Treatment Arm.
	Sequential treatment (Arm A, n = 151), n (%)						Upfront combination treatment (Arm B, n = 148), n (%)
	< 70 years (n = 79)			≥ 70 years (n = 72)			< 70 years (n = 72)			≥ 70 years (n = 76)
	Grade ≥ 3	All Grade		Grade ≥ 3	All Grade		Grade ≥ 3	All Grade		Grade ≥ 3	All Grade
Overall toxicity	40 (50.6)	79 (100.0)		27 (37.5)	72 (100.0)		30 (41.7)	72 (100.0)		29 (38.2)	76 (100.0)
Fatigue	0 (0.0)	32 (40.5)		1 (1.4)	35 (48.6)		3 (4.2)	34 (47.2)		3 (3.9)	42 (55.3)
Fever	0 (0.0)	6 (7.6)		1 (1.4)	5 (6.9)		0 (0.0)	7 (9.7)		0 (0.0)	3 (3.9)
Oral mucositis	1 (1.3)	38 (48.1)		1 (1.4)	30 (41.7)		1 (1.4)	24 (33.3)		1 (1.3)	35 (46.1)
Appetite loss	1 (1.3)	39 (49.4)		2 (2.8)	40 (55.6)		3 (4.2)	38 (52.8)		2 (2.6)	43 (56.6)
Nausea	1 (1.3)	32 (40.5)		0 (0.0)	17 (23.6)		2 (2.8)	32 (44.4)		1 (1.3)	25 (32.9)
Vomiting	1 (1.3)	10 (12.7)		0 (0.0)	5 (6.9)		2 (2.8)	8 (11.1)		1 (1.3)	7 (9.2)
Febrile neutropenia	0 (0.0)	0 (0.0)		0 (0.0)	0 (0.0)		1 (1.4)	1 (1.4)		0 (0.0)	0 (0.0)
Infection	1 (1.3)	2 (2.5)		0 (0.0)	1 (1.4)		1 (1.4)	3 (4.2)		1 (1.3)	1 (1.3)
Hypertension	22 (27.8)	48 (60.8)		8 (11.1)	33 (45.8)		8 (11.1)	42 (58.3)		11 (14.5)	43 (56.6)
Nosebleed	1 (1.3)	23 (29.1)		1 (1.4)	16 (22.2)		0 (0.0)	8 (11.1)		0 (0.0)	14 (18.4)
Upper GI bleeding	0 (0.0)	0 (0.0)		0 (0.0)	0 (0.0)		0 (0.0)	0 (0.0)		1 (1.3)	1 (1.3)
Lower GI bleeding	1 (1.3)	5 (6.3)		0 (0.0)	0 (0.0)		0 (0.0)	0 (0.0)		0 (0.0)	0 (0.0)
Other bleeding	0 (0.0)	3 (3.8)		0 (0.0)	2 (2.8)		0 (0.0)	1 (1.4)		0 (0.0)	4 (5.3)
Thromboembolism	0 (0.0)	1 (1.3)		0 (0.0)	1 (1.4)		1 (1.4)	2 (2.8)		1 (1.3)	3 (3.9)
Neuropathy(sensory)	0 (0.0)	51 (64.6)		0 (0.0)	28 (38.9)		4 (5.6)	58 (80.6)		5 (6.6)	60 (78.9)
Hand-foot syndrome	2 (2.5)	63 (79.7)		0 (0.0)	45 (62.5)		1 (1.4)	35 (48.6)		0 (0.0)	34 (44.7)
Neutropenia	1 (1.3)	28 (35.4)		0 (0.0)	20 (27.8)		0 (0.0)	28 (38.9)		0 (0.0)	36 (47.4)
Lymphopenia	1 (1.3)	26 (32.9)		1 (1.4)	25 (34.7)		5 (6.9)	30 (41.7)		5 (6.6)	34 (44.7)
Thrombocytopenia	0 (0.0)	23 (29.1)		1 (1.4)	24 (33.3)		0 (0.0)	26 (36.1)		0 (0.0)	37 (48.7)
Proteinuria	10 (12.7)	45 (57.0)		8 (11.1)	35 (48.6)		2 (2.8)	31 (43.1)		4 (5.3)	35 (46.1)
GI denotes gastrointestinal. Safety analyses were conducted in treated patients with evaluable adverse-event data (Arm A, n = 151; Arm B, n = 148). One patient in Arm B (≥ 70 years) had no evaluable safety data; therefore, the denominator for this stratum is n = 76.
