# Supplementary material for: Sequential versus upfront oxaliplatin-based therapy in metastatic colorectal cancer: long-term outcomes of a randomized phase 3 trial
Source: Commun Med (Lond). 2026 May 8;6:394. doi: 10.1038/s43856-026-01633-3 (PMC13369168; doi:10.1038/s43856-026-01633-3)
Supplement: Supplementary file 8 — Supplementary Data 5. Source data for Figure 2 [file 43856_2026_1633_MOESM8_ESM.xlsx]

## Sheet: README
Figure 2 Source Data
Source Data File	Figure 2 source data
Caption	Source data for Figure 2. This workbook contains the numerical values underlying Figure 2 panels A and B in the manuscript "Sequential versus upfront oxaliplatin-based therapy in metastatic colorectal cancer: long term outcomes of a randomized phase 3 trial".
Contents	Patient-level overall survival data used to generate the Kaplan–Meier curves, numbers at risk shown beneath each panel, and figure annotation values displayed in Figure 2.
Note	Tumor location and RAS/BRAF subgroup data are not included here because they correspond to Supplementary Figures S1 and S2, not Figure 2.
Confidentiality	The original patient identifier has been removed. A non-identifying sequential record_id is provided for row reference only.

## Sheet: Fig2_Patient_Level_Data
Fig2_Patient_Level_Data
Patient-level overall survival data underlying Figure 2 panels A and B.
record_id	arm	treatment_strategy	age_years	age_group	os_time_months	vital_status_at_cutoff	os_event
1	A	Sequential	65	<70	10.8081	alive/censored	0
2	A	Sequential	67	<70	37.1222	alive/censored	0
3	A	Sequential	57	<70	38.6662	dead	1
4	A	Sequential	63	<70	19.1524	dead	1
5	A	Sequential	67	<70	18.9882	dead	1
6	A	Sequential	68	<70	32.6216	dead	1
7	A	Sequential	64	<70	55.8804	alive/censored	0
8	A	Sequential	64	<70	28.2194	dead	1
9	A	Sequential	65	<70	33.2129	alive/censored	0
10	A	Sequential	52	<70	35.0197	alive/censored	0
11	A	Sequential	67	<70	32.3587	dead	1
12	A	Sequential	66	<70	58.5742	dead	1
13	A	Sequential	64	<70	26.8725	dead	1
14	A	Sequential	62	<70	1.74113	dead	1
15	A	Sequential	58	<70	35.0197	alive/censored	0
16	A	Sequential	55	<70	53.548	alive/censored	0
17	A	Sequential	46	<70	34.0999	alive/censored	0
18	A	Sequential	62	<70	52.3653	alive/censored	0
19	A	Sequential	66	<70	18.4625	dead	1
20	A	Sequential	63	<70	14.816	dead	1
21	A	Sequential	67	<70	50.1643	dead	1
22	A	Sequential	58	<70	23.9488	dead	1
23	A	Sequential	62	<70	19.0539	dead	1
24	A	Sequential	45	<70	11.1038	dead	1
25	A	Sequential	68	<70	16.3272	dead	1
26	A	Sequential	68	<70	31.7346	alive/censored	0
27	A	Sequential	68	<70	17.5756	dead	1
28	A	Sequential	54	<70	29.2707	alive/censored	0
29	A	Sequential	63	<70	16.4915	dead	1
30	A	Sequential	67	<70	51.774	alive/censored	0
31	A	Sequential	66	<70	10.4796	dead	1
32	A	Sequential	61	<70	30.1248	alive/censored	0
33	A	Sequential	63	<70	18.134	dead	1
34	A	Sequential	53	<70	19.7109	alive/censored	0
35	A	Sequential	55	<70	24.4415	dead	1
36	A	Sequential	68	<70	23.3246	dead	1
37	A	Sequential	65	<70	25.23	dead	1
38	A	Sequential	67	<70	9.26413	dead	1
39	A	Sequential	67	<70	11.2681	dead	1
40	A	Sequential	69	<70	41.3601	alive/censored	0
41	A	Sequential	58	<70	47.5361	alive/censored	0
42	A	Sequential	57	<70	24.6386	dead	1
43	A	Sequential	53	<70	39.4218	dead	1
44	A	Sequential	63	<70	43.2654	dead	1
45	A	Sequential	59	<70	27.2339	dead	1
46	A	Sequential	61	<70	15.703	dead	1
47	A	Sequential	64	<70	11.1038	dead	1
48	A	Sequential	45	<70	22.6018	dead	1
49	A	Sequential	68	<70	6.01183	dead	1
50	A	Sequential	56	<70	42.0828	dead	1
51	A	Sequential	61	<70	13.3377	dead	1
52	A	Sequential	68	<70	37.2536	alive/censored	0
53	A	Sequential	66	<70	22.4704	dead	1
54	A	Sequential	55	<70	37.5493	alive/censored	0
55	A	Sequential	61	<70	25.4271	alive/censored	0
56	A	Sequential	62	<70	45.7622	alive/censored	0
57	A	Sequential	41	<70	43.594	alive/censored	0
58	A	Sequential	65	<70	21.8463	alive/censored	0
59	A	Sequential	66	<70	24.113	dead	1
60	A	Sequential	69	<70	21.4849	alive/censored	0
61	A	Sequential	58	<70	33.5085	dead	1
62	A	Sequential	68	<70	44.1196	alive/censored	0
63	A	Sequential	66	<70	37.4836	alive/censored	0
64	A	Sequential	68	<70	14.4547	dead	1
65	A	Sequential	65	<70	20.9264	alive/censored	0
66	A	Sequential	65	<70	42.4113	dead	1
67	A	Sequential	65	<70	47.8647	alive/censored	0
68	A	Sequential	69	<70	41.59	alive/censored	0
69	A	Sequential	67	<70	20.9264	alive/censored	0
70	A	Sequential	68	<70	24.4415	alive/censored	0
71	A	Sequential	66	<70	17.9369	dead	1
72	A	Sequential	49	<70	42.7727	alive/censored	0
73	A	Sequential	63	<70	17.2142	dead	1
74	A	Sequential	53	<70	42.4442	alive/censored	0
75	A	Sequential	59	<70	21.9448	dead	1
76	A	Sequential	63	<70	8.37714	dead	1
77	A	Sequential	64	<70	19.0867	alive/censored	0
78	A	Sequential	62	<70	22.3719	dead	1
79	A	Sequential	67	<70	21.1564	alive/censored	0
80	A	Sequential	74	≥70	16.1301	dead	1
81	A	Sequential	70	≥70	19.4481	dead	1
82	A	Sequential	72	≥70	22.4376	dead	1
83	A	Sequential	80	≥70	26.1498	dead	1
84	A	Sequential	78	≥70	6.53745	alive/censored	0
85	A	Sequential	71	≥70	41.4915	dead	1
86	A	Sequential	74	≥70	56.5703	alive/censored	0
87	A	Sequential	78	≥70	56.8331	alive/censored	0
88	A	Sequential	78	≥70	24.4087	dead	1
89	A	Sequential	74	≥70	41.4586	dead	1
90	A	Sequential	79	≥70	33.3443	alive/censored	0
91	A	Sequential	78	≥70	54.8949	alive/censored	0
92	A	Sequential	70	≥70	28.8765	dead	1
93	A	Sequential	77	≥70	18.1012	dead	1
94	A	Sequential	73	≥70	12.3193	dead	1
95	A	Sequential	72	≥70	15.5059	dead	1
96	A	Sequential	72	≥70	18.6268	dead	1
97	A	Sequential	74	≥70	9.26413	alive/censored	0
98	A	Sequential	78	≥70	15.8673	dead	1
99	A	Sequential	75	≥70	25.8541	dead	1
100	A	Sequential	74	≥70	32.9501	alive/censored	0
101	A	Sequential	71	≥70	27.431	dead	1
102	A	Sequential	73	≥70	8.6071	dead	1
103	A	Sequential	77	≥70	18.594	dead	1
104	A	Sequential	74	≥70	46.8463	dead	1
105	A	Sequential	71	≥70	13.4034	dead	1
106	A	Sequential	80	≥70	4.89488	dead	1
107	A	Sequential	71	≥70	2.06965	dead	1
108	A	Sequential	80	≥70	27.9238	dead	1
109	A	Sequential	71	≥70	33.1472	alive/censored	0
110	A	Sequential	76	≥70	30.1577	alive/censored	0
111	A	Sequential	74	≥70	15.8344	dead	1
112	A	Sequential	72	≥70	24.7372	alive/censored	0
113	A	Sequential	74	≥70	28.6465	alive/censored	0
114	A	Sequential	74	≥70	24.5729	dead	1
115	A	Sequential	71	≥70	28.975	alive/censored	0
116	A	Sequential	73	≥70	49.4415	alive/censored	0
117	A	Sequential	76	≥70	6.37319	dead	1
118	A	Sequential	72	≥70	31.9645	alive/censored	0
119	A	Sequential	78	≥70	2.95664	dead	1
120	A	Sequential	85	≥70	2.43101	dead	1
121	A	Sequential	72	≥70	33.3443	dead	1
122	A	Sequential	70	≥70	26.2812	dead	1
123	A	Sequential	71	≥70	2.1682	dead	1
124	A	Sequential	71	≥70	41.6229	alive/censored	0
125	A	Sequential	74	≥70	19.908	dead	1
126	A	Sequential	82	≥70	31.7017	dead	1
127	A	Sequential	75	≥70	4.86202	dead	1
128	A	Sequential	72	≥70	27.1353	dead	1
129	A	Sequential	76	≥70	47.6347	alive/censored	0
130	A	Sequential	74	≥70	21.452	dead	1
131	A	Sequential	73	≥70	12.9763	dead	1
132	A	Sequential	74	≥70	15.1774	alive/censored	0
133	A	Sequential	79	≥70	17.9041	dead	1
134	A	Sequential	78	≥70	13.1406	dead	1
135	A	Sequential	77	≥70	43.5611	dead	1
136	A	Sequential	76	≥70	19.7766	dead	1
137	A	Sequential	76	≥70	19.9737	dead	1
138	A	Sequential	87	≥70	19.4481	dead	1
139	A	Sequential	79	≥70	20.0394	dead	1
140	A	Sequential	79	≥70	1.1498	dead	1
141	A	Sequential	74	≥70	20.4336	alive/censored	0
142	A	Sequential	74	≥70	31.4389	dead	1
143	A	Sequential	73	≥70	23.226	alive/censored	0
144	A	Sequential	79	≥70	15.6702	dead	1
145	A	Sequential	84	≥70	19.021	dead	1
146	A	Sequential	72	≥70	42.6741	alive/censored	0
147	A	Sequential	75	≥70	40.933	alive/censored	0
148	A	Sequential	78	≥70	36.1695	alive/censored	0
149	A	Sequential	71	≥70	30.979	dead	1
150	A	Sequential	71	≥70	26.8068	dead	1
151	A	Sequential	75	≥70	34.0342	alive/censored	0
152	B	Upfront	53	<70	26.6426	dead	1
153	B	Upfront	67	<70	6.07753	dead	1
154	B	Upfront	62	<70	34.6255	dead	1
155	B	Upfront	59	<70	58.4757	alive/censored	0
156	B	Upfront	65	<70	61.6951	dead	1
157	B	Upfront	63	<70	39.5532	dead	1
158	B	Upfront	52	<70	36.3666	alive/censored	0
159	B	Upfront	64	<70	52.4967	alive/censored	0
160	B	Upfront	51	<70	58.9356	dead	1
161	B	Upfront	62	<70	24.2773	dead	1
162	B	Upfront	69	<70	52.9895	alive/censored	0
163	B	Upfront	66	<70	41.7214	dead	1
164	B	Upfront	53	<70	20.4665	dead	1
165	B	Upfront	44	<70	17.0171	dead	1
166	B	Upfront	64	<70	32.3259	alive/censored	0
167	B	Upfront	51	<70	9.39553	dead	1
168	B	Upfront	67	<70	52.431	alive/censored	0
169	B	Upfront	66	<70	52.431	alive/censored	0
170	B	Upfront	66	<70	15.3417	dead	1
171	B	Upfront	55	<70	0.42707	dead	1
172	B	Upfront	50	<70	24.0802	dead	1
173	B	Upfront	63	<70	51.6426	alive/censored	0
174	B	Upfront	68	<70	44.2181	dead	1
175	B	Upfront	55	<70	18.364	dead	1
176	B	Upfront	69	<70	8.50854	dead	1
177	B	Upfront	69	<70	24.4744	dead	1
178	B	Upfront	67	<70	28.975	alive/censored	0
179	B	Upfront	44	<70	4.00788	dead	1
180	B	Upfront	66	<70	54.7306	dead	1
181	B	Upfront	51	<70	21.6491	dead	1
182	B	Upfront	69	<70	21.452	dead	1
183	B	Upfront	61	<70	24.343	dead	1
184	B	Upfront	69	<70	20.7293	dead	1
185	B	Upfront	67	<70	49.343	dead	1
186	B	Upfront	52	<70	13.6334	dead	1
187	B	Upfront	68	<70	27.8581	alive/censored	0
188	B	Upfront	65	<70	18.9225	dead	1
189	B	Upfront	68	<70	48.3903	alive/censored	0
190	B	Upfront	64	<70	50.657	alive/censored	0
191	B	Upfront	68	<70	28.548	alive/censored	0
192	B	Upfront	54	<70	25.1971	alive/censored	0
193	B	Upfront	61	<70	28.4494	alive/censored	0
194	B	Upfront	63	<70	9.59264	dead	1
195	B	Upfront	60	<70	25.23	dead	1
196	B	Upfront	62	<70	9.29698	dead	1
197	B	Upfront	67	<70	47.3062	alive/censored	0
198	B	Upfront	43	<70	38.1735	dead	1
199	B	Upfront	57	<70	40.6373	alive/censored	0
200	B	Upfront	69	<70	12.1879	dead	1
201	B	Upfront	67	<70	11.9908	dead	1
202	B	Upfront	54	<70	47.5361	alive/censored	0
203	B	Upfront	61	<70	18.5611	dead	1
204	B	Upfront	60	<70	19.6781	dead	1
205	B	Upfront	69	<70	22.6675	alive/censored	0
206	B	Upfront	69	<70	31.5375	alive/censored	0
207	B	Upfront	66	<70	5.05913	dead	1
208	B	Upfront	67	<70	45.3022	alive/censored	0
209	B	Upfront	64	<70	39.6518	alive/censored	0
210	B	Upfront	68	<70	37.7792	alive/censored	0
211	B	Upfront	61	<70	22.7004	alive/censored	0
212	B	Upfront	67	<70	13.3049	dead	1
213	B	Upfront	62	<70	44.1524	alive/censored	0
214	B	Upfront	66	<70	20.9921	alive/censored	0
215	B	Upfront	62	<70	20.4665	alive/censored	0
216	B	Upfront	56	<70	42.5756	alive/censored	0
217	B	Upfront	54	<70	42.2799	alive/censored	0
218	B	Upfront	69	<70	35.7424	alive/censored	0
219	B	Upfront	60	<70	1.60972	dead	1
220	B	Upfront	66	<70	40.4731	alive/censored	0
221	B	Upfront	64	<70	18.9882	dead	1
222	B	Upfront	49	<70	13.3049	dead	1
223	B	Upfront	54	<70	18.6597	alive/censored	0
224	B	Upfront	70	≥70	35.9396	dead	1
225	B	Upfront	74	≥70	6.37319	dead	1
226	B	Upfront	80	≥70	37.8449	alive/censored	0
227	B	Upfront	70	≥70	27.0039	dead	1
228	B	Upfront	82	≥70	15.6045	dead	1
229	B	Upfront	78	≥70	6.5703	dead	1
230	B	Upfront	77	≥70	5.05913	dead	1
231	B	Upfront	79	≥70	32.7201	dead	1
232	B	Upfront	71	≥70	33.4428	alive/censored	0
233	B	Upfront	74	≥70	21.8791	dead	1
234	B	Upfront	72	≥70	32.9501	alive/censored	0
235	B	Upfront	71	≥70	13.0092	dead	1
236	B	Upfront	77	≥70	35.2168	dead	1
237	B	Upfront	73	≥70	40.5716	dead	1
238	B	Upfront	82	≥70	19.4809	dead	1
239	B	Upfront	71	≥70	29.4678	dead	1
240	B	Upfront	71	≥70	52.4639	alive/censored	0
241	B	Upfront	72	≥70	36.8265	dead	1
242	B	Upfront	83	≥70	25.5913	dead	1
243	B	Upfront	75	≥70	49.343	dead	1
244	B	Upfront	77	≥70	20.4665	dead	1
245	B	Upfront	79	≥70	13.9619	dead	1
246	B	Upfront	83	≥70	53.318	alive/censored	0
247	B	Upfront	76	≥70	11.3666	dead	1
248	B	Upfront	72	≥70	7.98292	dead	1
249	B	Upfront	78	≥70	9.7569	dead	1
250	B	Upfront	75	≥70	47.8647	dead	1
251	B	Upfront	70	≥70	15.7359	dead	1
252	B	Upfront	84	≥70	8.96846	dead	1
253	B	Upfront	70	≥70	28.6137	dead	1
254	B	Upfront	80	≥70	29.4021	dead	1
255	B	Upfront	85	≥70	25.3614	dead	1
256	B	Upfront	73	≥70	53.1209	alive/censored	0
257	B	Upfront	70	≥70	56.636	alive/censored	0
258	B	Upfront	78	≥70	4.89488	dead	1
259	B	Upfront	76	≥70	51.117	dead	1
260	B	Upfront	74	≥70	6.01183	dead	1
261	B	Upfront	77	≥70	14.5861	dead	1
262	B	Upfront	72	≥70	21.9448	dead	1
263	B	Upfront	75	≥70	27.3653	dead	1
264	B	Upfront	72	≥70	12.2208	dead	1
265	B	Upfront	80	≥70	26.8068	alive/censored	0
266	B	Upfront	81	≥70	10.3482	dead	1
267	B	Upfront	78	≥70	16.5572	dead	1
268	B	Upfront	74	≥70	37.2536	dead	1
269	B	Upfront	75	≥70	22.7661	dead	1
270	B	Upfront	75	≥70	9.19842	dead	1
271	B	Upfront	77	≥70	47.4047	alive/censored	0
272	B	Upfront	76	≥70	5.81472	dead	1
273	B	Upfront	71	≥70	45.1051	alive/censored	0
274	B	Upfront	85	≥70	20.9593	dead	1
275	B	Upfront	80	≥70	17.7727	dead	1
276	B	Upfront	75	≥70	46.6491	alive/censored	0
277	B	Upfront	81	≥70	0.361367	alive/censored	0
278	B	Upfront	82	≥70	12.5493	dead	1
279	B	Upfront	78	≥70	43.9553	alive/censored	0
280	B	Upfront	86	≥70	11.0053	dead	1
281	B	Upfront	71	≥70	26.0841	alive/censored	0
282	B	Upfront	82	≥70	3.64652	dead	1
283	B	Upfront	71	≥70	38.502	dead	1
284	B	Upfront	82	≥70	36.498	dead	1
285	B	Upfront	75	≥70	5.68331	dead	1
286	B	Upfront	89	≥70	26.1827	dead	1
287	B	Upfront	82	≥70	41.1629	dead	1
288	B	Upfront	77	≥70	20.9264	alive/censored	0
289	B	Upfront	79	≥70	27.661	dead	1
290	B	Upfront	70	≥70	2.56242	dead	1
291	B	Upfront	77	≥70	41.2615	alive/censored	0
292	B	Upfront	74	≥70	8.40999	dead	1
293	B	Upfront	72	≥70	7.12878	dead	1
294	B	Upfront	84	≥70	43.0355	dead	1
295	B	Upfront	80	≥70	23.7516	dead	1
296	B	Upfront	74	≥70	23.1932	dead	1
297	B	Upfront	75	≥70	16.3601	dead	1
298	B	Upfront	76	≥70	19.9409	dead	1
299	B	Upfront	77	≥70	20.2694	alive/censored	0
300	B	Upfront	72	≥70	40.8673	alive/censored	0

## Sheet: Fig2_Numbers_at_Risk
Fig2_Numbers_at_Risk
Numbers at risk displayed beneath Figure 2 panels A and B at the labeled time points.
panel	group	timepoint_months	number_at_risk
A	Arm A	0	151
A	Arm A	12	132
A	Arm A	24	80
A	Arm A	36	39
A	Arm A	48	11
A	Arm A	60	0
A	Arm B	0	149
A	Arm B	12	121
A	Arm B	24	80
A	Arm B	36	49
A	Arm B	48	19
A	Arm B	60	2
B	A, <70	0	79
B	A, <70	12	71
B	A, <70	24	44
B	A, <70	36	26
B	A, <70	48	7
B	A, <70	60	0
B	A, ≥70	0	72
B	A, ≥70	12	62
B	A, ≥70	24	37
B	A, ≥70	36	14
B	A, ≥70	48	5
B	A, ≥70	60	0
B	B, <70	0	72
B	B, <70	12	63
B	B, <70	24	43
B	B, <70	36	28
B	B, <70	48	13
B	B, <70	60	2
B	B, ≥70	0	77
B	B, ≥70	12	60
B	B, ≥70	24	38
B	B, ≥70	36	22
B	B, ≥70	48	7
B	B, ≥70	60	0

## Sheet: Fig2_Annotations
Fig2_Annotations
Summary values displayed within Figure 2 (median OS, hazard ratios, confidence intervals, and p-values).
panel	metric	group_or_comparison	estimate	ci_lower	ci_upper	p_value	notes
A	Median OS	Arm A	27.2	24.4	33.3		months
A	Median OS	Arm B	27.4	23.2	36.8		months
A	Hazard ratio	B vs A	1	0.76	1.33	0.98	HR with 95% CI; log-rank p-value shown in p_value column
B	Median OS	A, <70	32.6	24.1	42.4		months
B	Median OS	A, ≥70	26.2	19.9	31		months
B	Median OS	B, <70	39.6	24.3	58.9		months
B	Median OS	B, ≥70	25.4	19.5	29.5		months
B	Hazard ratio	Arm A: ≥70 vs <70	1.44	0.96	2.16		Within-arm age comparison
B	Hazard ratio	Arm B: ≥70 vs <70	1.77	1.17	2.66	0.012	Within-arm age comparison; panel log-rank p-value shown for age-stratified OS

## Sheet: Variable_Definitions
Variable Definitions
Definitions used in this Figure 2 source data workbook.
Variable	Definition	Notes
record_id	Non-identifying sequential row number provided for source-data reference.	Original patient identifier removed.
arm	Randomized treatment arm (A or B).	A = Sequential; B = Upfront combination.
treatment_strategy	Treatment strategy label corresponding to arm.	Sequential or Upfront.
age_years	Age at baseline in years.	From the trial analysis dataset.
age_group	Age stratum used in Figure 2B.	<70 or ≥70.
os_time_months	Overall survival follow-up time in months used for Figure 2 Kaplan–Meier curves.	Patient-level time variable for OS update analysis.
vital_status_at_cutoff	Status at OS-update cutoff.	alive/censored or dead.
os_event	Event indicator for survival analysis.	1 = death; 0 = censored/alive at cutoff.
number_at_risk	Number of patients at risk at the indicated time point.	Values correspond to the display in Figure 2.
