# Supplementary material for: Sequential versus upfront oxaliplatin-based therapy in metastatic colorectal cancer: long-term outcomes of a randomized phase 3 trial
Source: Commun Med (Lond). 2026 May 8;6:394. doi: 10.1038/s43856-026-01633-3 (PMC13369168; doi:10.1038/s43856-026-01633-3)
Supplement: Supplementary file 9 — Supplementary Data 6. Source data for Figure 3 [file 43856_2026_1633_MOESM9_ESM.xlsx]

## Sheet: README
Figure 3 Source Data
Source Data File	Figure 3 source data
Caption	Source data for Figure 3. This workbook contains the numerical values underlying Figure 3 panels A–C in the manuscript 'Sequential versus upfront oxaliplatin-based therapy in metastatic colorectal cancer: long term outcomes of a randomized phase 3 trial'.
Sheet 1	Fig3A_QLQ-C30: Numerical values underlying panel A (EORTC QLQ-C30 mean change from baseline; Δ mean ± SD at 6, 12, and 18 months).
Sheet 2	Fig3B_EQ5D-3L: Numerical values underlying panel B (EQ-5D-3L index score and change from baseline; mean ± SD).
Sheet 3	Fig3C_PNQ: Numerical values underlying panel C (PNQ sensory and motor mean change from baseline; mean ± SD at 6, 12, and 18 months).
Provenance	Values were compiled from the author-provided figure data corresponding to Supplementary Data 2 and the plotted numerical summaries used to generate Figure 3.
Units / scale	QLQ-C30 domains are on a 0–100 scale. EQ-5D-3L index scores are on a 0–1 scale. PNQ severity/change is on a 0–4 ordinal scale (responses recoded to 0–4).
Missing data	Analyses are based on available questionnaires at each assessment; missing data were not imputed.
Additional sheets
Sheet 6	Fig3A_QLQ-C30_Individual: Individual patient-level values (record_id, arm, timepoint, domain, baseline score, follow-up score, delta).
Sheet 7	Fig3B_EQ5D_Index_Ind: Individual patient-level EQ-5D-3L index scores for the left panel of Figure 3B.
Sheet 8	Fig3B_EQ5D_Delta_Ind: Individual patient-level EQ-5D-3L change-from-baseline values for the right panel of Figure 3B.
Sheet 9	Fig3C_PNQ_Individual: Individual patient-level PNQ sensory and motor values (baseline, follow-up, and delta) underlying Figure 3C.

## Sheet: Fig3A_QLQ-C30
Fig3A_QLQ-C30
Source data underlying Figure 3A (EORTC QLQ-C30 mean change from baseline; Δ mean ± SD).
Domain / Metric	Timepoint (months)	Arm A n	Arm A mean Δ / score	Arm A SD	Arm B n	Arm B mean Δ / score	Arm B SD
Global health status	6	116	-1.36	22.28	86	-4.17	23.67
Global health status	12	73	-1.83	22.79	46	-5.25	24.99
Global health status	18	42	-1.59	30.7	18	0	26.81
Physical functioning	6	118	-1.02	14.13	88	-8.48	18.32
Physical functioning	12	73	-2.92	19.4	46	-11.52	15.39
Physical functioning	18	42	-7.14	18.47	18	-8.52	8.5
Role functioning	6	116	-4.17	23.96	87	-9	23.82
Role functioning	12	72	-6.48	27.63	45	-15.93	28.19
Role functioning	18	41	-8.54	25.03	17	-13.73	17.91
Emotional functioning	6	116	8.91	17.54	86	10.59	23.67
Emotional functioning	12	72	7.1	17.62	45	10.62	25.29
Emotional functioning	18	41	9.21	20.02	17	14.38	26.28
Cognitive functioning	6	116	-2.59	17.11	88	-4.17	22.07
Cognitive functioning	12	71	-3.52	15.41	46	-8.33	22.7
Cognitive functioning	18	41	-6.1	17.38	18	-8.33	23.04
Social functioning	6	116	1.29	17.19	88	-4.92	25.67
Social functioning	12	71	1.88	14.79	46	-3.99	26.57
Social functioning	18	41	-0.41	19.18	18	3.7	31.6
Fatigue	6	117	3.75	19.08	87	7.73	19.88
Fatigue	12	72	8.1	20.64	45	11.11	23.33
Fatigue	18	41	7.99	19.09	18	8.02	20.81
Pain	6	117	4.7	24.26	88	3.79	23.12
Pain	12	72	8.33	25.18	46	2.9	23.65
Pain	18	41	6.1	17.78	18	4.63	24.12

## Sheet: Fig3B_EQ5D-3L
Fig3B_EQ5D-3L
Source data underlying Figure 3B (EQ-5D-3L index score and change from baseline; mean ± SD).
Domain / Metric	Timepoint (months)	Arm A n	Arm A mean Δ / score	Arm A SD	Arm B n	Arm B mean Δ / score	Arm B SD
Index score	0	145	0.86	0.159	141	0.826	0.164
Index score	6	118	0.825	0.159	87	0.735	0.176
Index score	12	73	0.782	0.178	46	0.743	0.156
Index score	18	43	0.774	0.201	18	0.778	0.156
Change from baseline	0		0	0		0	0
Change from baseline	6	116	-0.041	0.176	85	-0.103	0.191
Change from baseline	12	72	-0.091	0.197	46	-0.104	0.181
Change from baseline	18	42	-0.114	0.22	18	-0.088	0.173

## Sheet: Fig3C_PNQ
Fig3C_PNQ
Source data underlying Figure 3C (PNQ sensory and motor mean change from baseline; mean ± SD).
Domain / Metric	Timepoint (months)	Arm A n	Arm A mean Δ / score	Arm A SD	Arm B n	Arm B mean Δ / score	Arm B SD
Sensory	6	116	0.68	0.9	86	1.08	1.22
Sensory	12	72	0.75	0.83	46	1.46	1
Sensory	18	42	0.9	0.96	18	0.94	0.8
Motor	6	116	0.22	0.89	88	0.61	0.95
Motor	12	73	0.3	0.98	46	0.59	1.02
Motor	18	43	0.26	0.95	18	0.39	0.61

## Sheet: Variable_Definitions
Variable Definitions
Definitions used in this source data workbook.
Variable	Definition	Notes
Timepoint (months)	Scheduled assessment time from treatment start	Panel B includes baseline (0 months)
Arm A	Sequential strategy	FP + bevacizumab, with oxaliplatin added at progression
Arm B	Upfront combination strategy	FP + oxaliplatin + bevacizumab
mean Δ / score	Mean value plotted in the figure	Δ = follow-up minus baseline for panels A/C and right side of panel B
SD	Standard deviation	Error bars in Figure 3 correspond to SD
n	Number of respondents contributing to the plotted mean	Available-case analysis; missing questionnaires not imputed
Additional variables in patient-level sheets
record_id	De-identified record identifier used consistently across patient-level sheets	Generated for source-data presentation; original PATID omitted
arm	Randomized treatment arm	A = sequential strategy; B = upfront combination strategy
domain	Displayed domain/metric within each panel	Only domains shown in Figure 3 are included
baseline_score	Baseline score for the corresponding domain	Used for Δ calculation in Figure 3A
followup_score	Follow-up score for the corresponding domain	Used for Δ calculation in Figure 3A
delta_value	Change from baseline (follow-up minus baseline)	Underlying plotted points for Figure 3A, Figure 3B right panel, and Figure 3C
index_score	EQ-5D-3L index score at the specified timepoint	Underlying plotted points for Figure 3B left panel
baseline_index_score	Baseline EQ-5D-3L index score	Used for Δ calculation in Figure 3B right panel
followup_index_score	Follow-up EQ-5D-3L index score	Used for Δ calculation in Figure 3B right panel
baseline_value	Baseline PNQ value on the 0–4 scale	Used for Δ calculation in Figure 3C
followup_value	Follow-up PNQ value on the 0–4 scale	Used for Δ calculation in Figure 3C

## Sheet: Fig3A_QLQ-C30_Individual
Fig3A_QLQ-C30_Individual
Individual patient-level values underlying Figure 3A (EORTC QLQ-C30 displayed domains; Δ plotted as follow-up minus baseline).
record_id	arm	timepoint_months	domain	baseline_score	followup_score	delta_value
F3_010	A	6	Cognitive functioning	83.3333	83.3333	0
F3_011	A	6	Cognitive functioning	100	100	0
F3_015	A	6	Cognitive functioning	83.3333	100	16.6667
F3_017	A	6	Cognitive functioning	100	83.3333	-16.6667
F3_020	A	6	Cognitive functioning	50	66.6667	16.6667
F3_022	A	6	Cognitive functioning	83.3333	83.3333	0
F3_023	A	6	Cognitive functioning	100	66.6667	-33.3333
F3_024	A	6	Cognitive functioning	100	83.3333	-16.6667
F3_025	A	6	Cognitive functioning	100	100	0
F3_026	A	6	Cognitive functioning	100	100	0
F3_033	A	6	Cognitive functioning	50	66.6667	16.6667
F3_034	A	6	Cognitive functioning	83.3333	83.3333	0
F3_036	A	6	Cognitive functioning	100	100	0
F3_037	A	6	Cognitive functioning	66.6667	83.3333	16.6667
F3_038	A	6	Cognitive functioning	66.6667	83.3333	16.6667
F3_040	A	6	Cognitive functioning	100	100	0
F3_044	A	6	Cognitive functioning	66.6667	83.3333	16.6667
F3_046	A	6	Cognitive functioning	100	100	0
F3_047	A	6	Cognitive functioning	100	100	0
F3_053	A	6	Cognitive functioning	100	100	0
F3_055	A	6	Cognitive functioning	66.6667	66.6667	0
F3_057	A	6	Cognitive functioning	83.3333	83.3333	0
F3_061	A	6	Cognitive functioning	100	100	0
F3_063	A	6	Cognitive functioning	83.3333	66.6667	-16.6667
F3_065	A	6	Cognitive functioning	66.6667	83.3333	16.6667
F3_068	A	6	Cognitive functioning	83.3333	83.3333	0
F3_072	A	6	Cognitive functioning	100	50	-50
F3_073	A	6	Cognitive functioning	83.3333	100	16.6667
F3_074	A	6	Cognitive functioning	100	66.6667	-33.3333
F3_076	A	6	Cognitive functioning	100	83.3333	-16.6667
F3_078	A	6	Cognitive functioning	50	100	50
F3_081	A	6	Cognitive functioning	83.3333	66.6667	-16.6667
F3_083	A	6	Cognitive functioning	100	83.3333	-16.6667
F3_085	A	6	Cognitive functioning	83.3333	100	16.6667
F3_094	A	6	Cognitive functioning	100	83.3333	-16.6667
F3_095	A	6	Cognitive functioning	100	100	0
F3_097	A	6	Cognitive functioning	83.3333	66.6667	-16.6667
F3_098	A	6	Cognitive functioning	100	83.3333	-16.6667
F3_099	A	6	Cognitive functioning	100	100	0
F3_104	A	6	Cognitive functioning	83.3333	66.6667	-16.6667
F3_105	A	6	Cognitive functioning	83.3333	83.3333	0
F3_106	A	6	Cognitive functioning	83.3333	83.3333	0
F3_110	A	6	Cognitive functioning	83.3333	66.6667	-16.6667
F3_111	A	6	Cognitive functioning	83.3333	83.3333	0
F3_115	A	6	Cognitive functioning	100	100	0
F3_116	A	6	Cognitive functioning	100	83.3333	-16.6667
F3_119	A	6	Cognitive functioning	66.6667	66.6667	0
F3_121	A	6	Cognitive functioning	83.3333	100	16.6667
F3_123	A	6	Cognitive functioning	100	100	0
F3_124	A	6	Cognitive functioning	83.3333	83.3333	0
F3_132	A	6	Cognitive functioning	83.3333	83.3333	0
F3_137	A	6	Cognitive functioning	100	66.6667	-33.3333
F3_139	A	6	Cognitive functioning	83.3333	83.3333	0
F3_146	A	6	Cognitive functioning	50	83.3333	33.3333
F3_147	A	6	Cognitive functioning	100	100	0
F3_150	A	6	Cognitive functioning	50	33.3333	-16.6667
F3_152	A	6	Cognitive functioning	83.3333	83.3333	0
F3_160	A	6	Cognitive functioning	66.6667	66.6667	0
F3_162	A	6	Cognitive functioning	100	83.3333	-16.6667
F3_163	A	6	Cognitive functioning	100	100	0
F3_165	A	6	Cognitive functioning	83.3333	100	16.6667
F3_167	A	6	Cognitive functioning	100	100	0
F3_168	A	6	Cognitive functioning	66.6667	50	-16.6667
F3_171	A	6	Cognitive functioning	100	100	0
F3_176	A	6	Cognitive functioning	83.3333	66.6667	-16.6667
F3_178	A	6	Cognitive functioning	100	100	0
F3_179	A	6	Cognitive functioning	100	100	0
F3_182	A	6	Cognitive functioning	100	66.6667	-33.3333
F3_184	A	6	Cognitive functioning	83.3333	100	16.6667
F3_185	A	6	Cognitive functioning	100	100	0
F3_191	A	6	Cognitive functioning	66.6667	100	33.3333
F3_193	A	6	Cognitive functioning	100	100	0
F3_194	A	6	Cognitive functioning	100	100	0
F3_196	A	6	Cognitive functioning	100	100	0
F3_197	A	6	Cognitive functioning	83.3333	33.3333	-50
F3_202	A	6	Cognitive functioning	100	100	0
F3_203	A	6	Cognitive functioning	100	100	0
F3_204	A	6	Cognitive functioning	83.3333	66.6667	-16.6667
F3_205	A	6	Cognitive functioning	100	100	0
F3_208	A	6	Cognitive functioning	100	100	0
F3_210	A	6	Cognitive functioning	83.3333	100	16.6667
F3_216	A	6	Cognitive functioning	83.3333	33.3333	-50
F3_218	A	6	Cognitive functioning	100	83.3333	-16.6667
F3_219	A	6	Cognitive functioning	66.6667	83.3333	16.6667
F3_220	A	6	Cognitive functioning	83.3333	83.3333	0
F3_221	A	6	Cognitive functioning	100	100	0
F3_224	A	6	Cognitive functioning	100	100	0
F3_225	A	6	Cognitive functioning	50	50	0
F3_227	A	6	Cognitive functioning	100	100	0
F3_232	A	6	Cognitive functioning	83.3333	83.3333	0
F3_235	A	6	Cognitive functioning	100	83.3333	-16.6667
F3_237	A	6	Cognitive functioning	83.3333	66.6667	-16.6667
F3_241	A	6	Cognitive functioning	100	100	0
F3_247	A	6	Cognitive functioning	100	66.6667	-33.3333
F3_248	A	6	Cognitive functioning	100	83.3333	-16.6667
F3_249	A	6	Cognitive functioning	83.3333	83.3333	0
F3_250	A	6	Cognitive functioning	33.3333	83.3333	50
F3_253	A	6	Cognitive functioning	83.3333	100	16.6667
F3_254	A	6	Cognitive functioning	100	100	0
F3_256	A	6	Cognitive functioning	100	100	0
F3_260	A	6	Cognitive functioning	100	66.6667	-33.3333
F3_265	A	6	Cognitive functioning	66.6667	100	33.3333
F3_266	A	6	Cognitive functioning	83.3333	100	16.6667
F3_270	A	6	Cognitive functioning	83.3333	83.3333	0
F3_272	A	6	Cognitive functioning	100	100	0
F3_273	A	6	Cognitive functioning	100	66.6667	-33.3333
F3_275	A	6	Cognitive functioning	100	100	0
F3_277	A	6	Cognitive functioning	83.3333	83.3333	0
F3_278	A	6	Cognitive functioning	83.3333	83.3333	0
F3_279	A	6	Cognitive functioning	100	100	0
F3_280	A	6	Cognitive functioning	100	100	0
F3_283	A	6	Cognitive functioning	100	83.3333	-16.6667
F3_287	A	6	Cognitive functioning	100	100	0
F3_289	A	6	Cognitive functioning	83.3333	83.3333	0
F3_290	A	6	Cognitive functioning	100	100	0
F3_291	A	6	Cognitive functioning	100	83.3333	-16.6667
F3_002	B	6	Cognitive functioning	66.6667	100	33.3333
F3_003	B	6	Cognitive functioning	100	100	0
F3_004	B	6	Cognitive functioning	83.3333	50	-33.3333
F3_012	B	6	Cognitive functioning	83.3333	66.6667	-16.6667
F3_013	B	6	Cognitive functioning	66.6667	100	33.3333
F3_014	B	6	Cognitive functioning	83.3333	100	16.6667
F3_019	B	6	Cognitive functioning	83.3333	83.3333	0
F3_027	B	6	Cognitive functioning	100	66.6667	-33.3333
F3_030	B	6	Cognitive functioning	100	83.3333	-16.6667
F3_031	B	6	Cognitive functioning	100	100	0
F3_032	B	6	Cognitive functioning	83.3333	66.6667	-16.6667
F3_035	B	6	Cognitive functioning	100	83.3333	-16.6667
F3_041	B	6	Cognitive functioning	83.3333	100	16.6667
F3_042	B	6	Cognitive functioning	50	100	50
F3_045	B	6	Cognitive functioning	100	100	0
F3_050	B	6	Cognitive functioning	83.3333	33.3333	-50
F3_051	B	6	Cognitive functioning	83.3333	100	16.6667
F3_054	B	6	Cognitive functioning	100	83.3333	-16.6667
F3_058	B	6	Cognitive functioning	100	100	0
F3_059	B	6	Cognitive functioning	100	83.3333	-16.6667
F3_064	B	6	Cognitive functioning	100	83.3333	-16.6667
F3_066	B	6	Cognitive functioning	100	100	0
F3_067	B	6	Cognitive functioning	100	83.3333	-16.6667
F3_069	B	6	Cognitive functioning	100	83.3333	-16.6667
F3_070	B	6	Cognitive functioning	83.3333	100	16.6667
F3_071	B	6	Cognitive functioning	66.6667	83.3333	16.6667
F3_077	B	6	Cognitive functioning	100	83.3333	-16.6667
F3_079	B	6	Cognitive functioning	100	66.6667	-33.3333
F3_082	B	6	Cognitive functioning	83.3333	83.3333	0
F3_086	B	6	Cognitive functioning	100	100	0
F3_087	B	6	Cognitive functioning	83.3333	66.6667	-16.6667
F3_100	B	6	Cognitive functioning	33.3333	83.3333	50
F3_101	B	6	Cognitive functioning	100	100	0
F3_103	B	6	Cognitive functioning	66.6667	66.6667	0
F3_107	B	6	Cognitive functioning	100	100	0
F3_108	B	6	Cognitive functioning	83.3333	83.3333	0
F3_112	B	6	Cognitive functioning	66.6667	100	33.3333
F3_113	B	6	Cognitive functioning	83.3333	83.3333	0
F3_118	B	6	Cognitive functioning	66.6667	83.3333	16.6667
F3_120	B	6	Cognitive functioning	50	33.3333	-16.6667
F3_126	B	6	Cognitive functioning	66.6667	50	-16.6667
F3_128	B	6	Cognitive functioning	66.6667	83.3333	16.6667
F3_130	B	6	Cognitive functioning	83.3333	83.3333	0
F3_131	B	6	Cognitive functioning	66.6667	50	-16.6667
F3_134	B	6	Cognitive functioning	66.6667	83.3333	16.6667
F3_141	B	6	Cognitive functioning	100	100	0
F3_143	B	6	Cognitive functioning	0	66.6667	66.6667
F3_145	B	6	Cognitive functioning	83.3333	83.3333	0
F3_149	B	6	Cognitive functioning	100	83.3333	-16.6667
F3_151	B	6	Cognitive functioning	100	66.6667	-33.3333
F3_153	B	6	Cognitive functioning	33.3333	83.3333	50
F3_154	B	6	Cognitive functioning	83.3333	100	16.6667
F3_155	B	6	Cognitive functioning	83.3333	66.6667	-16.6667
F3_159	B	6	Cognitive functioning	100	66.6667	-33.3333
F3_169	B	6	Cognitive functioning	50	50	0
F3_173	B	6	Cognitive functioning	83.3333	50	-33.3333
F3_175	B	6	Cognitive functioning	100	66.6667	-33.3333
F3_177	B	6	Cognitive functioning	66.6667	83.3333	16.6667
F3_183	B	6	Cognitive functioning	100	100	0
F3_186	B	6	Cognitive functioning	100	66.6667	-33.3333
F3_188	B	6	Cognitive functioning	100	83.3333	-16.6667
F3_189	B	6	Cognitive functioning	100	83.3333	-16.6667
F3_192	B	6	Cognitive functioning	83.3333	33.3333	-50
F3_195	B	6	Cognitive functioning	100	100	0
F3_201	B	6	Cognitive functioning	66.6667	83.3333	16.6667
F3_207	B	6	Cognitive functioning	100	100	0
F3_211	B	6	Cognitive functioning	83.3333	83.3333	0
F3_212	B	6	Cognitive functioning	100	100	0
F3_213	B	6	Cognitive functioning	83.3333	83.3333	0
F3_228	B	6	Cognitive functioning	66.6667	50	-16.6667
F3_229	B	6	Cognitive functioning	100	66.6667	-33.3333
F3_230	B	6	Cognitive functioning	100	83.3333	-16.6667
F3_233	B	6	Cognitive functioning	100	50	-50
F3_234	B	6	Cognitive functioning	100	100	0
F3_238	B	6	Cognitive functioning	100	100	0
F3_239	B	6	Cognitive functioning	100	83.3333	-16.6667
F3_242	B	6	Cognitive functioning	100	66.6667	-33.3333
F3_243	B	6	Cognitive functioning	100	83.3333	-16.6667
F3_245	B	6	Cognitive functioning	100	100	0
F3_246	B	6	Cognitive functioning	83.3333	100	16.6667
F3_262	B	6	Cognitive functioning	100	83.3333	-16.6667
F3_264	B	6	Cognitive functioning	100	100	0
F3_267	B	6	Cognitive functioning	100	100	0
F3_268	B	6	Cognitive functioning	100	100	0
F3_269	B	6	Cognitive functioning	66.6667	66.6667	0
F3_271	B	6	Cognitive functioning	83.3333	83.3333	0
F3_282	B	6	Cognitive functioning	100	83.3333	-16.6667
F3_284	B	6	Cognitive functioning	83.3333	83.3333	0
F3_010	A	12	Cognitive functioning	83.3333	83.3333	0
F3_015	A	12	Cognitive functioning	83.3333	83.3333	0
F3_017	A	12	Cognitive functioning	100	83.3333	-16.6667
F3_022	A	12	Cognitive functioning	83.3333	83.3333	0
F3_024	A	12	Cognitive functioning	100	100	0
F3_025	A	12	Cognitive functioning	100	100	0
F3_026	A	12	Cognitive functioning	100	100	0
F3_034	A	12	Cognitive functioning	83.3333	83.3333	0
F3_036	A	12	Cognitive functioning	100	83.3333	-16.6667
F3_037	A	12	Cognitive functioning	66.6667	50	-16.6667
F3_038	A	12	Cognitive functioning	66.6667	83.3333	16.6667
F3_040	A	12	Cognitive functioning	100	83.3333	-16.6667
F3_047	A	12	Cognitive functioning	100	100	0
F3_053	A	12	Cognitive functioning	100	100	0
F3_065	A	12	Cognitive functioning	66.6667	66.6667	0
F3_068	A	12	Cognitive functioning	83.3333	83.3333	0
F3_072	A	12	Cognitive functioning	100	66.6667	-33.3333
F3_074	A	12	Cognitive functioning	100	66.6667	-33.3333
F3_078	A	12	Cognitive functioning	50	50	0
F3_081	A	12	Cognitive functioning	83.3333	83.3333	0
F3_095	A	12	Cognitive functioning	100	83.3333	-16.6667
F3_097	A	12	Cognitive functioning	83.3333	100	16.6667
F3_099	A	12	Cognitive functioning	100	100	0
F3_104	A	12	Cognitive functioning	83.3333	66.6667	-16.6667
F3_106	A	12	Cognitive functioning	83.3333	83.3333	0
F3_115	A	12	Cognitive functioning	100	100	0
F3_121	A	12	Cognitive functioning	83.3333	83.3333	0
F3_123	A	12	Cognitive functioning	100	100	0
F3_124	A	12	Cognitive functioning	83.3333	100	16.6667
F3_132	A	12	Cognitive functioning	83.3333	83.3333	0
F3_137	A	12	Cognitive functioning	100	50	-50
F3_146	A	12	Cognitive functioning	50	83.3333	33.3333
F3_147	A	12	Cognitive functioning	100	100	0
F3_150	A	12	Cognitive functioning	50	66.6667	16.6667
F3_152	A	12	Cognitive functioning	83.3333	83.3333	0
F3_160	A	12	Cognitive functioning	66.6667	50	-16.6667
F3_162	A	12	Cognitive functioning	100	83.3333	-16.6667
F3_165	A	12	Cognitive functioning	83.3333	83.3333	0
F3_168	A	12	Cognitive functioning	66.6667	50	-16.6667
F3_176	A	12	Cognitive functioning	83.3333	83.3333	0
F3_182	A	12	Cognitive functioning	100	83.3333	-16.6667
F3_184	A	12	Cognitive functioning	83.3333	100	16.6667
F3_191	A	12	Cognitive functioning	66.6667	83.3333	16.6667
F3_193	A	12	Cognitive functioning	100	100	0
F3_202	A	12	Cognitive functioning	100	100	0
F3_204	A	12	Cognitive functioning	83.3333	66.6667	-16.6667
F3_208	A	12	Cognitive functioning	100	100	0
F3_210	A	12	Cognitive functioning	83.3333	83.3333	0
F3_218	A	12	Cognitive functioning	100	66.6667	-33.3333
F3_219	A	12	Cognitive functioning	66.6667	83.3333	16.6667
F3_220	A	12	Cognitive functioning	83.3333	100	16.6667
F3_223	A	12	Cognitive functioning	83.3333	83.3333	0
F3_224	A	12	Cognitive functioning	100	100	0
F3_225	A	12	Cognitive functioning	50	16.6667	-33.3333
F3_227	A	12	Cognitive functioning	100	83.3333	-16.6667
F3_241	A	12	Cognitive functioning	100	100	0
F3_250	A	12	Cognitive functioning	33.3333	50	16.6667
F3_253	A	12	Cognitive functioning	83.3333	83.3333	0
F3_254	A	12	Cognitive functioning	100	83.3333	-16.6667
F3_256	A	12	Cognitive functioning	100	100	0
F3_260	A	12	Cognitive functioning	100	66.6667	-33.3333
F3_266	A	12	Cognitive functioning	83.3333	100	16.6667
F3_270	A	12	Cognitive functioning	83.3333	100	16.6667
F3_272	A	12	Cognitive functioning	100	100	0
F3_275	A	12	Cognitive functioning	100	100	0
F3_278	A	12	Cognitive functioning	83.3333	100	16.6667
F3_283	A	12	Cognitive functioning	100	66.6667	-33.3333
F3_287	A	12	Cognitive functioning	100	100	0
F3_289	A	12	Cognitive functioning	83.3333	83.3333	0
F3_290	A	12	Cognitive functioning	100	100	0
F3_291	A	12	Cognitive functioning	100	83.3333	-16.6667
F3_002	B	12	Cognitive functioning	66.6667	100	33.3333
F3_003	B	12	Cognitive functioning	100	100	0
F3_012	B	12	Cognitive functioning	83.3333	83.3333	0
F3_013	B	12	Cognitive functioning	66.6667	83.3333	16.6667
F3_014	B	12	Cognitive functioning	83.3333	83.3333	0
F3_027	B	12	Cognitive functioning	100	66.6667	-33.3333
F3_030	B	12	Cognitive functioning	100	100	0
F3_035	B	12	Cognitive functioning	100	83.3333	-16.6667
F3_041	B	12	Cognitive functioning	83.3333	100	16.6667
F3_042	B	12	Cognitive functioning	50	83.3333	33.3333
F3_045	B	12	Cognitive functioning	100	100	0
F3_050	B	12	Cognitive functioning	83.3333	50	-33.3333
F3_054	B	12	Cognitive functioning	100	83.3333	-16.6667
F3_064	B	12	Cognitive functioning	100	83.3333	-16.6667
F3_067	B	12	Cognitive functioning	100	100	0
F3_069	B	12	Cognitive functioning	100	83.3333	-16.6667
F3_070	B	12	Cognitive functioning	83.3333	66.6667	-16.6667
F3_077	B	12	Cognitive functioning	100	83.3333	-16.6667
F3_100	B	12	Cognitive functioning	33.3333	33.3333	0
F3_103	B	12	Cognitive functioning	66.6667	66.6667	0
F3_107	B	12	Cognitive functioning	100	66.6667	-33.3333
F3_120	B	12	Cognitive functioning	50	50	0
F3_126	B	12	Cognitive functioning	66.6667	66.6667	0
F3_128	B	12	Cognitive functioning	66.6667	66.6667	0
F3_141	B	12	Cognitive functioning	100	100	0
F3_145	B	12	Cognitive functioning	83.3333	83.3333	0
F3_153	B	12	Cognitive functioning	33.3333	66.6667	33.3333
F3_154	B	12	Cognitive functioning	83.3333	100	16.6667
F3_169	B	12	Cognitive functioning	50	33.3333	-16.6667
F3_173	B	12	Cognitive functioning	83.3333	0	-83.3333
F3_175	B	12	Cognitive functioning	100	83.3333	-16.6667
F3_183	B	12	Cognitive functioning	100	83.3333	-16.6667
F3_212	B	12	Cognitive functioning	100	83.3333	-16.6667
F3_228	B	12	Cognitive functioning	66.6667	66.6667	0
F3_229	B	12	Cognitive functioning	100	33.3333	-66.6667
F3_230	B	12	Cognitive functioning	100	83.3333	-16.6667
F3_233	B	12	Cognitive functioning	100	66.6667	-33.3333
F3_238	B	12	Cognitive functioning	100	100	0
F3_239	B	12	Cognitive functioning	100	83.3333	-16.6667
F3_246	B	12	Cognitive functioning	83.3333	100	16.6667
F3_252	B	12	Cognitive functioning	66.6667	83.3333	16.6667
F3_262	B	12	Cognitive functioning	100	66.6667	-33.3333
F3_267	B	12	Cognitive functioning	100	100	0
F3_269	B	12	Cognitive functioning	66.6667	66.6667	0
F3_271	B	12	Cognitive functioning	83.3333	66.6667	-16.6667
F3_282	B	12	Cognitive functioning	100	66.6667	-33.3333
F3_017	A	18	Cognitive functioning	100	100	0
F3_025	A	18	Cognitive functioning	100	100	0
F3_026	A	18	Cognitive functioning	100	100	0
F3_034	A	18	Cognitive functioning	83.3333	66.6667	-16.6667
F3_036	A	18	Cognitive functioning	100	83.3333	-16.6667
F3_037	A	18	Cognitive functioning	66.6667	50	-16.6667
F3_040	A	18	Cognitive functioning	100	83.3333	-16.6667
F3_047	A	18	Cognitive functioning	100	100	0
F3_053	A	18	Cognitive functioning	100	66.6667	-33.3333
F3_068	A	18	Cognitive functioning	83.3333	83.3333	0
F3_074	A	18	Cognitive functioning	100	50	-50
F3_081	A	18	Cognitive functioning	83.3333	83.3333	0
F3_083	A	18	Cognitive functioning	100	83.3333	-16.6667
F3_089	A	18	Cognitive functioning	83.3333	83.3333	0
F3_095	A	18	Cognitive functioning	100	66.6667	-33.3333
F3_099	A	18	Cognitive functioning	100	100	0
F3_104	A	18	Cognitive functioning	83.3333	100	16.6667
F3_123	A	18	Cognitive functioning	100	100	0
F3_132	A	18	Cognitive functioning	83.3333	83.3333	0
F3_146	A	18	Cognitive functioning	50	50	0
F3_162	A	18	Cognitive functioning	100	100	0
F3_168	A	18	Cognitive functioning	66.6667	66.6667	0
F3_176	A	18	Cognitive functioning	83.3333	83.3333	0
F3_182	A	18	Cognitive functioning	100	50	-50
F3_191	A	18	Cognitive functioning	66.6667	83.3333	16.6667
F3_204	A	18	Cognitive functioning	83.3333	66.6667	-16.6667
F3_208	A	18	Cognitive functioning	100	100	0
F3_219	A	18	Cognitive functioning	66.6667	83.3333	16.6667
F3_220	A	18	Cognitive functioning	83.3333	100	16.6667
F3_241	A	18	Cognitive functioning	100	100	0
F3_250	A	18	Cognitive functioning	33.3333	50	16.6667
F3_253	A	18	Cognitive functioning	83.3333	83.3333	0
F3_254	A	18	Cognitive functioning	100	83.3333	-16.6667
F3_256	A	18	Cognitive functioning	100	83.3333	-16.6667
F3_260	A	18	Cognitive functioning	100	66.6667	-33.3333
F3_266	A	18	Cognitive functioning	83.3333	100	16.6667
F3_270	A	18	Cognitive functioning	83.3333	100	16.6667
F3_275	A	18	Cognitive functioning	100	100	0
F3_287	A	18	Cognitive functioning	100	100	0
F3_290	A	18	Cognitive functioning	100	100	0
F3_291	A	18	Cognitive functioning	100	66.6667	-33.3333
F3_002	B	18	Cognitive functioning	66.6667	100	33.3333
F3_013	B	18	Cognitive functioning	66.6667	66.6667	0
F3_014	B	18	Cognitive functioning	83.3333	83.3333	0
F3_045	B	18	Cognitive functioning	100	100	0
F3_050	B	18	Cognitive functioning	83.3333	16.6667	-66.6667
F3_070	B	18	Cognitive functioning	83.3333	66.6667	-16.6667
F3_077	B	18	Cognitive functioning	100	83.3333	-16.6667
F3_103	B	18	Cognitive functioning	66.6667	50	-16.6667
F3_141	B	18	Cognitive functioning	100	100	0
F3_153	B	18	Cognitive functioning	33.3333	66.6667	33.3333
F3_154	B	18	Cognitive functioning	83.3333	100	16.6667
F3_228	B	18	Cognitive functioning	66.6667	50	-16.6667
F3_229	B	18	Cognitive functioning	100	66.6667	-33.3333
F3_238	B	18	Cognitive functioning	100	100	0
F3_239	B	18	Cognitive functioning	100	83.3333	-16.6667
F3_252	B	18	Cognitive functioning	66.6667	50	-16.6667
F3_267	B	18	Cognitive functioning	100	83.3333	-16.6667
F3_282	B	18	Cognitive functioning	100	83.3333	-16.6667
F3_010	A	6	Emotional functioning	55.5556	66.6667	11.1111
F3_011	A	6	Emotional functioning	100	100	0
F3_015	A	6	Emotional functioning	66.6667	88.8889	22.2222
F3_017	A	6	Emotional functioning	100	100	0
F3_020	A	6	Emotional functioning	44.4444	77.7778	33.3333
F3_022	A	6	Emotional functioning	100	100	0
F3_023	A	6	Emotional functioning	100	100	0
F3_024	A	6	Emotional functioning	66.6667	100	33.3333
F3_025	A	6	Emotional functioning	100	100	0
F3_026	A	6	Emotional functioning	77.7778	77.7778	0
F3_033	A	6	Emotional functioning	66.6667	100	33.3333
F3_034	A	6	Emotional functioning	66.6667	88.8889	22.2222
F3_036	A	6	Emotional functioning	100	100	0
F3_037	A	6	Emotional functioning	55.5556	100	44.4444
F3_038	A	6	Emotional functioning	77.7778	100	22.2222
F3_040	A	6	Emotional functioning	77.7778	100	22.2222
F3_044	A	6	Emotional functioning	66.6667	55.5556	-11.1111
F3_046	A	6	Emotional functioning	100	100	0
F3_047	A	6	Emotional functioning	66.6667	66.6667	0
F3_053	A	6	Emotional functioning	100	100	0
F3_055	A	6	Emotional functioning	88.8889	88.8889	0
F3_057	A	6	Emotional functioning	100	100	0
F3_061	A	6	Emotional functioning	100	100	0
F3_063	A	6	Emotional functioning	100	66.6667	-33.3333
F3_065	A	6	Emotional functioning	66.6667	88.8889	22.2222
F3_068	A	6	Emotional functioning	100	100	0
F3_072	A	6	Emotional functioning	100	55.5556	-44.4444
F3_073	A	6	Emotional functioning	66.6667	100	33.3333
F3_074	A	6	Emotional functioning	100	100	0
F3_076	A	6	Emotional functioning	88.8889	100	11.1111
F3_078	A	6	Emotional functioning	77.7778	88.8889	11.1111
F3_081	A	6	Emotional functioning	100	100	0
F3_083	A	6	Emotional functioning	66.6667	88.8889	22.2222
F3_085	A	6	Emotional functioning	77.7778	100	22.2222
F3_094	A	6	Emotional functioning	44.4444	88.8889	44.4444
F3_095	A	6	Emotional functioning	88.8889	100	11.1111
F3_097	A	6	Emotional functioning	100	100	0
F3_098	A	6	Emotional functioning	66.6667	88.8889	22.2222
F3_099	A	6	Emotional functioning	88.8889	100	11.1111
F3_104	A	6	Emotional functioning	77.7778	100	22.2222
F3_105	A	6	Emotional functioning	77.7778	77.7778	0
F3_106	A	6	Emotional functioning	100	100	0
F3_110	A	6	Emotional functioning	33.3333	66.6667	33.3333
F3_111	A	6	Emotional functioning	77.7778	77.7778	0
F3_115	A	6	Emotional functioning	66.6667	100	33.3333
F3_116	A	6	Emotional functioning	88.8889	77.7778	-11.1111
F3_119	A	6	Emotional functioning	88.8889	100	11.1111
F3_121	A	6	Emotional functioning	44.4444	66.6667	22.2222
F3_123	A	6	Emotional functioning	77.7778	100	22.2222
F3_124	A	6	Emotional functioning	77.7778	88.8889	11.1111
F3_132	A	6	Emotional functioning	77.7778	88.8889	11.1111
F3_137	A	6	Emotional functioning	66.6667	77.7778	11.1111
F3_139	A	6	Emotional functioning	55.5556	88.8889	33.3333
F3_146	A	6	Emotional functioning	66.6667	100	33.3333
F3_147	A	6	Emotional functioning	100	100	0
F3_150	A	6	Emotional functioning	88.8889	100	11.1111
F3_152	A	6	Emotional functioning	44.4444	88.8889	44.4444
F3_160	A	6	Emotional functioning	66.6667	66.6667	0
F3_162	A	6	Emotional functioning	100	100	0
F3_163	A	6	Emotional functioning	77.7778	77.7778	0
F3_165	A	6	Emotional functioning	100	100	0
F3_167	A	6	Emotional functioning	77.7778	100	22.2222
F3_168	A	6	Emotional functioning	100	77.7778	-22.2222
F3_171	A	6	Emotional functioning	100	100	0
F3_176	A	6	Emotional functioning	88.8889	66.6667	-22.2222
F3_178	A	6	Emotional functioning	77.7778	88.8889	11.1111
F3_179	A	6	Emotional functioning	100	100	0
F3_182	A	6	Emotional functioning	77.7778	100	22.2222
F3_184	A	6	Emotional functioning	66.6667	88.8889	22.2222
F3_185	A	6	Emotional functioning	66.6667	77.7778	11.1111
F3_191	A	6	Emotional functioning	66.6667	88.8889	22.2222
F3_193	A	6	Emotional functioning	100	100	0
F3_194	A	6	Emotional functioning	66.6667	88.8889	22.2222
F3_196	A	6	Emotional functioning	100	100	0
F3_197	A	6	Emotional functioning	88.8889	33.3333	-55.5556
F3_202	A	6	Emotional functioning	100	100	0
F3_203	A	6	Emotional functioning	77.7778	88.8889	11.1111
F3_204	A	6	Emotional functioning	100	66.6667	-33.3333
F3_205	A	6	Emotional functioning	77.7778	77.7778	0
F3_208	A	6	Emotional functioning	100	100	0
F3_210	A	6	Emotional functioning	100	88.8889	-11.1111
F3_216	A	6	Emotional functioning	33.3333	22.2222	-11.1111
F3_218	A	6	Emotional functioning	66.6667	77.7778	11.1111
F3_219	A	6	Emotional functioning	22.2222	66.6667	44.4444
F3_220	A	6	Emotional functioning	88.8889	100	11.1111
F3_221	A	6	Emotional functioning	66.6667	88.8889	22.2222
F3_224	A	6	Emotional functioning	100	100	0
F3_225	A	6	Emotional functioning	88.8889	88.8889	0
F3_227	A	6	Emotional functioning	77.7778	100	22.2222
F3_232	A	6	Emotional functioning	77.7778	100	22.2222
F3_235	A	6	Emotional functioning	100	100	0
F3_237	A	6	Emotional functioning	77.7778	88.8889	11.1111
F3_241	A	6	Emotional functioning	100	100	0
F3_247	A	6	Emotional functioning	66.6667	77.7778	11.1111
F3_248	A	6	Emotional functioning	88.8889	100	11.1111
F3_249	A	6	Emotional functioning	88.8889	100	11.1111
F3_250	A	6	Emotional functioning	55.5556	88.8889	33.3333
F3_253	A	6	Emotional functioning	100	100	0
F3_254	A	6	Emotional functioning	66.6667	100	33.3333
F3_256	A	6	Emotional functioning	100	100	0
F3_260	A	6	Emotional functioning	100	100	0
F3_265	A	6	Emotional functioning	77.7778	77.7778	0
F3_266	A	6	Emotional functioning	44.4444	77.7778	33.3333
F3_270	A	6	Emotional functioning	88.8889	100	11.1111
F3_272	A	6	Emotional functioning	66.6667	100	33.3333
F3_273	A	6	Emotional functioning	100	100	0
F3_275	A	6	Emotional functioning	88.8889	100	11.1111
F3_277	A	6	Emotional functioning	88.8889	77.7778	-11.1111
F3_278	A	6	Emotional functioning	77.7778	77.7778	0
F3_279	A	6	Emotional functioning	66.6667	66.6667	0
F3_280	A	6	Emotional functioning	100	100	0
F3_283	A	6	Emotional functioning	100	100	0
F3_287	A	6	Emotional functioning	100	88.8889	-11.1111
F3_289	A	6	Emotional functioning	55.5556	66.6667	11.1111
F3_290	A	6	Emotional functioning	66.6667	100	33.3333
F3_291	A	6	Emotional functioning	66.6667	100	33.3333
F3_002	B	6	Emotional functioning	33.3333	77.7778	44.4444
F3_003	B	6	Emotional functioning	100	100	0
F3_004	B	6	Emotional functioning	55.5556	11.1111	-44.4444
F3_012	B	6	Emotional functioning	55.5556	77.7778	22.2222
F3_013	B	6	Emotional functioning	66.6667	100	33.3333
F3_014	B	6	Emotional functioning	66.6667	100	33.3333
F3_019	B	6	Emotional functioning	77.7778	66.6667	-11.1111
F3_027	B	6	Emotional functioning	88.8889	66.6667	-22.2222
F3_030	B	6	Emotional functioning	100	100	0
F3_031	B	6	Emotional functioning	77.7778	100	22.2222
F3_032	B	6	Emotional functioning	66.6667	66.6667	0
F3_035	B	6	Emotional functioning	66.6667	100	33.3333
F3_041	B	6	Emotional functioning	66.6667	100	33.3333
F3_042	B	6	Emotional functioning	77.7778	100	22.2222
F3_045	B	6	Emotional functioning	100	66.6667	-33.3333
F3_051	B	6	Emotional functioning	77.7778	100	22.2222
F3_054	B	6	Emotional functioning	66.6667	100	33.3333
F3_058	B	6	Emotional functioning	100	100	0
F3_059	B	6	Emotional functioning	77.7778	77.7778	0
F3_064	B	6	Emotional functioning	88.8889	100	11.1111
F3_066	B	6	Emotional functioning	55.5556	100	44.4444
F3_067	B	6	Emotional functioning	88.8889	100	11.1111
F3_069	B	6	Emotional functioning	100	100	0
F3_070	B	6	Emotional functioning	66.6667	100	33.3333
F3_071	B	6	Emotional functioning	66.6667	66.6667	0
F3_077	B	6	Emotional functioning	88.8889	88.8889	0
F3_079	B	6	Emotional functioning	100	100	0
F3_082	B	6	Emotional functioning	66.6667	77.7778	11.1111
F3_086	B	6	Emotional functioning	88.8889	88.8889	0
F3_087	B	6	Emotional functioning	66.6667	77.7778	11.1111
F3_100	B	6	Emotional functioning	33.3333	77.7778	44.4444
F3_101	B	6	Emotional functioning	77.7778	77.7778	0
F3_103	B	6	Emotional functioning	66.6667	66.6667	0
F3_107	B	6	Emotional functioning	66.6667	100	33.3333
F3_108	B	6	Emotional functioning	55.5556	66.6667	11.1111
F3_112	B	6	Emotional functioning	44.4444	77.7778	33.3333
F3_113	B	6	Emotional functioning	88.8889	100	11.1111
F3_118	B	6	Emotional functioning	66.6667	66.6667	0
F3_120	B	6	Emotional functioning	66.6667	77.7778	11.1111
F3_126	B	6	Emotional functioning	33.3333	66.6667	33.3333
F3_128	B	6	Emotional functioning	55.5556	88.8889	33.3333
F3_130	B	6	Emotional functioning	66.6667	100	33.3333
F3_131	B	6	Emotional functioning	77.7778	33.3333	-44.4444
F3_134	B	6	Emotional functioning	77.7778	77.7778	0
F3_143	B	6	Emotional functioning	0	66.6667	66.6667
F3_145	B	6	Emotional functioning	100	100	0
F3_149	B	6	Emotional functioning	88.8889	100	11.1111
F3_151	B	6	Emotional functioning	66.6667	66.6667	0
F3_153	B	6	Emotional functioning	11.1111	77.7778	66.6667
F3_154	B	6	Emotional functioning	44.4444	88.8889	44.4444
F3_155	B	6	Emotional functioning	77.7778	66.6667	-11.1111
F3_159	B	6	Emotional functioning	100	100	0
F3_169	B	6	Emotional functioning	66.6667	100	33.3333
F3_173	B	6	Emotional functioning	66.6667	77.7778	11.1111
F3_175	B	6	Emotional functioning	77.7778	77.7778	0
F3_177	B	6	Emotional functioning	100	77.7778	-22.2222
F3_183	B	6	Emotional functioning	66.6667	100	33.3333
F3_186	B	6	Emotional functioning	100	66.6667	-33.3333
F3_188	B	6	Emotional functioning	88.8889	100	11.1111
F3_189	B	6	Emotional functioning	100	77.7778	-22.2222
F3_192	B	6	Emotional functioning	33.3333	88.8889	55.5556
F3_195	B	6	Emotional functioning	100	100	0
F3_201	B	6	Emotional functioning	33.3333	77.7778	44.4444
F3_207	B	6	Emotional functioning	88.8889	100	11.1111
F3_211	B	6	Emotional functioning	100	77.7778	-22.2222
F3_212	B	6	Emotional functioning	77.7778	100	22.2222
F3_213	B	6	Emotional functioning	88.8889	100	11.1111
F3_228	B	6	Emotional functioning	33.3333	66.6667	33.3333
F3_229	B	6	Emotional functioning	100	88.8889	-11.1111
F3_230	B	6	Emotional functioning	66.6667	77.7778	11.1111
F3_233	B	6	Emotional functioning	22.2222	77.7778	55.5556
F3_234	B	6	Emotional functioning	100	100	0
F3_238	B	6	Emotional functioning	77.7778	100	22.2222
F3_239	B	6	Emotional functioning	88.8889	100	11.1111
F3_242	B	6	Emotional functioning	100	66.6667	-33.3333
F3_243	B	6	Emotional functioning	77.7778	66.6667	-11.1111
F3_245	B	6	Emotional functioning	66.6667	66.6667	0
F3_246	B	6	Emotional functioning	100	100	0
F3_262	B	6	Emotional functioning	100	77.7778	-22.2222
F3_264	B	6	Emotional functioning	66.6667	100	33.3333
F3_267	B	6	Emotional functioning	100	100	0
F3_268	B	6	Emotional functioning	100	100	0
F3_269	B	6	Emotional functioning	100	100	0
F3_271	B	6	Emotional functioning	100	77.7778	-22.2222
F3_282	B	6	Emotional functioning	88.8889	100	11.1111
F3_284	B	6	Emotional functioning	66.6667	77.7778	11.1111
F3_010	A	12	Emotional functioning	55.5556	77.7778	22.2222
F3_015	A	12	Emotional functioning	66.6667	100	33.3333
F3_017	A	12	Emotional functioning	100	100	0
F3_022	A	12	Emotional functioning	100	100	0
F3_024	A	12	Emotional functioning	66.6667	100	33.3333
F3_025	A	12	Emotional functioning	100	100	0
F3_026	A	12	Emotional functioning	77.7778	77.7778	0
F3_034	A	12	Emotional functioning	66.6667	100	33.3333
F3_036	A	12	Emotional functioning	100	100	0
F3_037	A	12	Emotional functioning	55.5556	66.6667	11.1111
F3_038	A	12	Emotional functioning	77.7778	77.7778	0
F3_040	A	12	Emotional functioning	77.7778	100	22.2222
F3_044	A	12	Emotional functioning	66.6667	0	-66.6667
F3_047	A	12	Emotional functioning	66.6667	77.7778	11.1111
F3_053	A	12	Emotional functioning	100	100	0
F3_065	A	12	Emotional functioning	66.6667	77.7778	11.1111
F3_068	A	12	Emotional functioning	100	100	0
F3_072	A	12	Emotional functioning	100	88.8889	-11.1111
F3_074	A	12	Emotional functioning	100	77.7778	-22.2222
F3_078	A	12	Emotional functioning	77.7778	88.8889	11.1111
F3_081	A	12	Emotional functioning	100	100	0
F3_095	A	12	Emotional functioning	88.8889	100	11.1111
F3_097	A	12	Emotional functioning	100	100	0
F3_099	A	12	Emotional functioning	88.8889	100	11.1111
F3_104	A	12	Emotional functioning	77.7778	77.7778	0
F3_106	A	12	Emotional functioning	100	100	0
F3_115	A	12	Emotional functioning	66.6667	100	33.3333
F3_121	A	12	Emotional functioning	44.4444	66.6667	22.2222
F3_123	A	12	Emotional functioning	77.7778	100	22.2222
F3_124	A	12	Emotional functioning	77.7778	77.7778	0
F3_132	A	12	Emotional functioning	77.7778	88.8889	11.1111
F3_137	A	12	Emotional functioning	66.6667	66.6667	0
F3_146	A	12	Emotional functioning	66.6667	77.7778	11.1111
F3_147	A	12	Emotional functioning	100	100	0
F3_150	A	12	Emotional functioning	88.8889	88.8889	0
F3_152	A	12	Emotional functioning	44.4444	66.6667	22.2222
F3_160	A	12	Emotional functioning	66.6667	66.6667	0
F3_162	A	12	Emotional functioning	100	100	0
F3_165	A	12	Emotional functioning	100	100	0
F3_168	A	12	Emotional functioning	100	100	0
F3_176	A	12	Emotional functioning	88.8889	66.6667	-22.2222
F3_182	A	12	Emotional functioning	77.7778	100	22.2222
F3_184	A	12	Emotional functioning	66.6667	88.8889	22.2222
F3_191	A	12	Emotional functioning	66.6667	77.7778	11.1111
F3_193	A	12	Emotional functioning	100	100	0
F3_202	A	12	Emotional functioning	100	100	0
F3_204	A	12	Emotional functioning	100	66.6667	-33.3333
F3_208	A	12	Emotional functioning	100	100	0
F3_210	A	12	Emotional functioning	100	100	0
F3_218	A	12	Emotional functioning	66.6667	66.6667	0
F3_219	A	12	Emotional functioning	22.2222	77.7778	55.5556
F3_220	A	12	Emotional functioning	88.8889	100	11.1111
F3_223	A	12	Emotional functioning	55.5556	77.7778	22.2222
F3_224	A	12	Emotional functioning	100	100	0
F3_225	A	12	Emotional functioning	88.8889	100	11.1111
F3_227	A	12	Emotional functioning	77.7778	77.7778	0
F3_241	A	12	Emotional functioning	100	100	0
F3_250	A	12	Emotional functioning	55.5556	77.7778	22.2222
F3_253	A	12	Emotional functioning	100	100	0
F3_254	A	12	Emotional functioning	66.6667	77.7778	11.1111
F3_256	A	12	Emotional functioning	100	100	0
F3_260	A	12	Emotional functioning	100	100	0
F3_266	A	12	Emotional functioning	44.4444	88.8889	44.4444
F3_270	A	12	Emotional functioning	88.8889	100	11.1111
F3_272	A	12	Emotional functioning	66.6667	100	33.3333
F3_275	A	12	Emotional functioning	88.8889	100	11.1111
F3_278	A	12	Emotional functioning	77.7778	77.7778	0
F3_283	A	12	Emotional functioning	100	77.7778	-22.2222
F3_287	A	12	Emotional functioning	100	100	0
F3_289	A	12	Emotional functioning	55.5556	77.7778	22.2222
F3_290	A	12	Emotional functioning	66.6667	100	33.3333
F3_291	A	12	Emotional functioning	66.6667	77.7778	11.1111
F3_002	B	12	Emotional functioning	33.3333	100	66.6667
F3_003	B	12	Emotional functioning	100	100	0
F3_012	B	12	Emotional functioning	55.5556	100	44.4444
F3_013	B	12	Emotional functioning	66.6667	100	33.3333
F3_014	B	12	Emotional functioning	66.6667	100	33.3333
F3_027	B	12	Emotional functioning	88.8889	66.6667	-22.2222
F3_030	B	12	Emotional functioning	100	100	0
F3_035	B	12	Emotional functioning	66.6667	77.7778	11.1111
F3_041	B	12	Emotional functioning	66.6667	66.6667	0
F3_042	B	12	Emotional functioning	77.7778	66.6667	-11.1111
F3_045	B	12	Emotional functioning	100	88.8889	-11.1111
F3_050	B	12	Emotional functioning	33.3333	77.7778	44.4444
F3_054	B	12	Emotional functioning	66.6667	77.7778	11.1111
F3_064	B	12	Emotional functioning	88.8889	100	11.1111
F3_067	B	12	Emotional functioning	88.8889	88.8889	0
F3_069	B	12	Emotional functioning	100	100	0
F3_070	B	12	Emotional functioning	66.6667	100	33.3333
F3_077	B	12	Emotional functioning	88.8889	100	11.1111
F3_100	B	12	Emotional functioning	33.3333	77.7778	44.4444
F3_103	B	12	Emotional functioning	66.6667	100	33.3333
F3_107	B	12	Emotional functioning	66.6667	77.7778	11.1111
F3_120	B	12	Emotional functioning	66.6667	55.5556	-11.1111
F3_126	B	12	Emotional functioning	33.3333	66.6667	33.3333
F3_128	B	12	Emotional functioning	55.5556	88.8889	33.3333
F3_145	B	12	Emotional functioning	100	100	0
F3_153	B	12	Emotional functioning	11.1111	66.6667	55.5556
F3_154	B	12	Emotional functioning	44.4444	100	55.5556
F3_169	B	12	Emotional functioning	66.6667	55.5556	-11.1111
F3_173	B	12	Emotional functioning	66.6667	22.2222	-44.4444
F3_175	B	12	Emotional functioning	77.7778	77.7778	0
F3_183	B	12	Emotional functioning	66.6667	100	33.3333
F3_212	B	12	Emotional functioning	77.7778	100	22.2222
F3_228	B	12	Emotional functioning	33.3333	66.6667	33.3333
F3_229	B	12	Emotional functioning	100	66.6667	-33.3333
F3_230	B	12	Emotional functioning	66.6667	77.7778	11.1111
F3_233	B	12	Emotional functioning	22.2222	11.1111	-11.1111
F3_238	B	12	Emotional functioning	77.7778	100	22.2222
F3_239	B	12	Emotional functioning	88.8889	88.8889	0
F3_246	B	12	Emotional functioning	100	100	0
F3_252	B	12	Emotional functioning	100	100	0
F3_262	B	12	Emotional functioning	100	88.8889	-11.1111
F3_267	B	12	Emotional functioning	100	100	0
F3_269	B	12	Emotional functioning	100	77.7778	-22.2222
F3_271	B	12	Emotional functioning	100	66.6667	-33.3333
F3_282	B	12	Emotional functioning	88.8889	100	11.1111
F3_017	A	18	Emotional functioning	100	100	0
F3_025	A	18	Emotional functioning	100	100	0
F3_026	A	18	Emotional functioning	77.7778	100	22.2222
F3_034	A	18	Emotional functioning	66.6667	100	33.3333
F3_036	A	18	Emotional functioning	100	100	0
F3_037	A	18	Emotional functioning	55.5556	88.8889	33.3333
F3_040	A	18	Emotional functioning	77.7778	88.8889	11.1111
F3_047	A	18	Emotional functioning	66.6667	66.6667	0
F3_053	A	18	Emotional functioning	100	88.8889	-11.1111
F3_068	A	18	Emotional functioning	100	88.8889	-11.1111
F3_074	A	18	Emotional functioning	100	66.6667	-33.3333
F3_081	A	18	Emotional functioning	100	100	0
F3_083	A	18	Emotional functioning	66.6667	100	33.3333
F3_089	A	18	Emotional functioning	11.1111	77.7778	66.6667
F3_095	A	18	Emotional functioning	88.8889	100	11.1111
F3_099	A	18	Emotional functioning	88.8889	88.8889	0
F3_104	A	18	Emotional functioning	77.7778	100	22.2222
F3_123	A	18	Emotional functioning	77.7778	100	22.2222
F3_132	A	18	Emotional functioning	77.7778	77.7778	0
F3_146	A	18	Emotional functioning	66.6667	100	33.3333
F3_162	A	18	Emotional functioning	100	100	0
F3_168	A	18	Emotional functioning	100	100	0
F3_176	A	18	Emotional functioning	88.8889	100	11.1111
F3_182	A	18	Emotional functioning	77.7778	77.7778	0
F3_191	A	18	Emotional functioning	66.6667	77.7778	11.1111
F3_204	A	18	Emotional functioning	100	66.6667	-33.3333
F3_208	A	18	Emotional functioning	100	100	0
F3_219	A	18	Emotional functioning	22.2222	77.7778	55.5556
F3_220	A	18	Emotional functioning	88.8889	100	11.1111
F3_241	A	18	Emotional functioning	100	100	0
F3_250	A	18	Emotional functioning	55.5556	66.6667	11.1111
F3_253	A	18	Emotional functioning	100	88.8889	-11.1111
F3_254	A	18	Emotional functioning	66.6667	77.7778	11.1111
F3_256	A	18	Emotional functioning	100	88.8889	-11.1111
F3_260	A	18	Emotional functioning	100	100	0
F3_266	A	18	Emotional functioning	44.4444	77.7778	33.3333
F3_270	A	18	Emotional functioning	88.8889	100	11.1111
F3_275	A	18	Emotional functioning	88.8889	100	11.1111
F3_287	A	18	Emotional functioning	100	100	0
F3_290	A	18	Emotional functioning	66.6667	100	33.3333
F3_291	A	18	Emotional functioning	66.6667	66.6667	0
F3_002	B	18	Emotional functioning	33.3333	77.7778	44.4444
F3_013	B	18	Emotional functioning	66.6667	100	33.3333
F3_014	B	18	Emotional functioning	66.6667	77.7778	11.1111
F3_045	B	18	Emotional functioning	100	88.8889	-11.1111
F3_050	B	18	Emotional functioning	33.3333	33.3333	0
F3_070	B	18	Emotional functioning	66.6667	100	33.3333
F3_077	B	18	Emotional functioning	88.8889	88.8889	0
F3_103	B	18	Emotional functioning	66.6667	77.7778	11.1111
F3_153	B	18	Emotional functioning	11.1111	55.5556	44.4444
F3_154	B	18	Emotional functioning	44.4444	88.8889	44.4444
F3_228	B	18	Emotional functioning	33.3333	88.8889	55.5556
F3_229	B	18	Emotional functioning	100	66.6667	-33.3333
F3_238	B	18	Emotional functioning	77.7778	100	22.2222
F3_239	B	18	Emotional functioning	88.8889	100	11.1111
F3_252	B	18	Emotional functioning	100	66.6667	-33.3333
F3_267	B	18	Emotional functioning	100	100	0
F3_282	B	18	Emotional functioning	88.8889	100	11.1111
F3_010	A	6	Fatigue	22.2222	33.3333	11.1111
F3_011	A	6	Fatigue	0	0	0
F3_015	A	6	Fatigue	11.1111	0	-11.1111
F3_017	A	6	Fatigue	0	11.1111	11.1111
F3_020	A	6	Fatigue	88.8889	33.3333	-55.5556
F3_022	A	6	Fatigue	33.3333	22.2222	-11.1111
F3_023	A	6	Fatigue	22.2222	33.3333	11.1111
F3_024	A	6	Fatigue	22.2222	22.2222	0
F3_025	A	6	Fatigue	0	0	0
F3_026	A	6	Fatigue	0	0	0
F3_033	A	6	Fatigue	33.3333	66.6667	33.3333
F3_034	A	6	Fatigue	11.1111	11.1111	0
F3_036	A	6	Fatigue	11.1111	22.2222	11.1111
F3_037	A	6	Fatigue	44.4444	44.4444	0
F3_038	A	6	Fatigue	55.5556	55.5556	0
F3_040	A	6	Fatigue	22.2222	0	-22.2222
F3_044	A	6	Fatigue	33.3333	44.4444	11.1111
F3_046	A	6	Fatigue	0	11.1111	11.1111
F3_047	A	6	Fatigue	11.1111	33.3333	22.2222
F3_053	A	6	Fatigue	11.1111	11.1111	0
F3_055	A	6	Fatigue	11.1111	44.4444	33.3333
F3_057	A	6	Fatigue	22.2222	44.4444	22.2222
F3_061	A	6	Fatigue	0	0	0
F3_063	A	6	Fatigue	33.3333	44.4444	11.1111
F3_065	A	6	Fatigue	33.3333	22.2222	-11.1111
F3_068	A	6	Fatigue	0	0	0
F3_072	A	6	Fatigue	0	88.8889	88.8889
F3_073	A	6	Fatigue	0	11.1111	11.1111
F3_074	A	6	Fatigue	33.3333	33.3333	0
F3_076	A	6	Fatigue	33.3333	33.3333	0
F3_078	A	6	Fatigue	22.2222	22.2222	0
F3_081	A	6	Fatigue	33.3333	22.2222	-11.1111
F3_083	A	6	Fatigue	44.4444	33.3333	-11.1111
F3_085	A	6	Fatigue	33.3333	22.2222	-11.1111
F3_094	A	6	Fatigue	44.4444	66.6667	22.2222
F3_095	A	6	Fatigue	22.2222	11.1111	-11.1111
F3_097	A	6	Fatigue	0	22.2222	22.2222
F3_098	A	6	Fatigue	44.4444	77.7778	33.3333
F3_099	A	6	Fatigue	11.1111	22.2222	11.1111
F3_104	A	6	Fatigue	33.3333	55.5556	22.2222
F3_105	A	6	Fatigue	33.3333	33.3333	0
F3_106	A	6	Fatigue	33.3333	11.1111	-22.2222
F3_110	A	6	Fatigue	44.4444	44.4444	0
F3_111	A	6	Fatigue	11.1111	33.3333	22.2222
F3_115	A	6	Fatigue	0	0	0
F3_116	A	6	Fatigue	0	22.2222	22.2222
F3_119	A	6	Fatigue	11.1111	22.2222	11.1111
F3_121	A	6	Fatigue	88.8889	33.3333	-55.5556
F3_123	A	6	Fatigue	33.3333	0	-33.3333
F3_124	A	6	Fatigue	33.3333	22.2222	-11.1111
F3_132	A	6	Fatigue	22.2222	44.4444	22.2222
F3_137	A	6	Fatigue	22.2222	33.3333	11.1111
F3_139	A	6	Fatigue	33.3333	33.3333	0
F3_146	A	6	Fatigue	33.3333	55.5556	22.2222
F3_147	A	6	Fatigue	0	0	0
F3_150	A	6	Fatigue	33.3333	33.3333	0
F3_152	A	6	Fatigue	0	44.4444	44.4444
F3_160	A	6	Fatigue	66.6667	44.4444	-22.2222
F3_162	A	6	Fatigue	0	11.1111	11.1111
F3_163	A	6	Fatigue	22.2222	0	-22.2222
F3_165	A	6	Fatigue	11.1111	33.3333	22.2222
F3_167	A	6	Fatigue	22.2222	0	-22.2222
F3_168	A	6	Fatigue	11.1111	11.1111	0
F3_171	A	6	Fatigue	0	11.1111	11.1111
F3_176	A	6	Fatigue	22.2222	22.2222	0
F3_178	A	6	Fatigue	11.1111	11.1111	0
F3_179	A	6	Fatigue	0	22.2222	22.2222
F3_182	A	6	Fatigue	22.2222	33.3333	11.1111
F3_184	A	6	Fatigue	33.3333	11.1111	-22.2222
F3_185	A	6	Fatigue	33.3333	33.3333	0
F3_191	A	6	Fatigue	22.2222	33.3333	11.1111
F3_193	A	6	Fatigue	0	11.1111	11.1111
F3_194	A	6	Fatigue	0	33.3333	33.3333
F3_196	A	6	Fatigue	0	11.1111	11.1111
F3_197	A	6	Fatigue	66.6667	88.8889	22.2222
F3_200	A	6	Fatigue	100	66.6667	-33.3333
F3_202	A	6	Fatigue	33.3333	33.3333	0
F3_203	A	6	Fatigue	22.2222	22.2222	0
F3_204	A	6	Fatigue	33.3333	33.3333	0
F3_205	A	6	Fatigue	11.1111	11.1111	0
F3_208	A	6	Fatigue	0	0	0
F3_210	A	6	Fatigue	0	22.2222	22.2222
F3_216	A	6	Fatigue	44.4444	44.4444	0
F3_218	A	6	Fatigue	22.2222	33.3333	11.1111
F3_219	A	6	Fatigue	66.6667	44.4444	-22.2222
F3_220	A	6	Fatigue	22.2222	33.3333	11.1111
F3_221	A	6	Fatigue	33.3333	22.2222	-11.1111
F3_224	A	6	Fatigue	11.1111	33.3333	22.2222
F3_225	A	6	Fatigue	77.7778	66.6667	-11.1111
F3_227	A	6	Fatigue	33.3333	11.1111	-22.2222
F3_232	A	6	Fatigue	0	22.2222	22.2222
F3_235	A	6	Fatigue	33.3333	33.3333	0
F3_237	A	6	Fatigue	44.4444	44.4444	0
F3_241	A	6	Fatigue	0	11.1111	11.1111
F3_247	A	6	Fatigue	0	22.2222	22.2222
F3_248	A	6	Fatigue	22.2222	11.1111	-11.1111
F3_249	A	6	Fatigue	11.1111	0	-11.1111
F3_250	A	6	Fatigue	22.2222	11.1111	-11.1111
F3_253	A	6	Fatigue	33.3333	0	-33.3333
F3_254	A	6	Fatigue	11.1111	22.2222	11.1111
F3_256	A	6	Fatigue	16.6667	22.2222	5.55556
F3_260	A	6	Fatigue	22.2222	33.3333	11.1111
F3_265	A	6	Fatigue	55.5556	22.2222	-33.3333
F3_266	A	6	Fatigue	0	22.2222	22.2222
F3_270	A	6	Fatigue	22.2222	22.2222	0
F3_272	A	6	Fatigue	11.1111	33.3333	22.2222
F3_273	A	6	Fatigue	33.3333	33.3333	0
F3_275	A	6	Fatigue	0	0	0
F3_277	A	6	Fatigue	11.1111	33.3333	22.2222
F3_278	A	6	Fatigue	33.3333	44.4444	11.1111
F3_279	A	6	Fatigue	0	11.1111	11.1111
F3_280	A	6	Fatigue	11.1111	0	-11.1111
F3_283	A	6	Fatigue	11.1111	33.3333	22.2222
F3_287	A	6	Fatigue	0	11.1111	11.1111
F3_289	A	6	Fatigue	55.5556	55.5556	0
F3_290	A	6	Fatigue	11.1111	22.2222	11.1111
F3_291	A	6	Fatigue	11.1111	22.2222	11.1111
F3_002	B	6	Fatigue	44.4444	33.3333	-11.1111
F3_003	B	6	Fatigue	0	0	0
F3_004	B	6	Fatigue	44.4444	100	55.5556
F3_012	B	6	Fatigue	22.2222	44.4444	22.2222
F3_013	B	6	Fatigue	33.3333	33.3333	0
F3_014	B	6	Fatigue	22.2222	44.4444	22.2222
F3_019	B	6	Fatigue	33.3333	33.3333	0
F3_027	B	6	Fatigue	33.3333	66.6667	33.3333
F3_030	B	6	Fatigue	11.1111	11.1111	0
F3_031	B	6	Fatigue	33.3333	44.4444	11.1111
F3_032	B	6	Fatigue	33.3333	44.4444	11.1111
F3_035	B	6	Fatigue	0	22.2222	22.2222
F3_041	B	6	Fatigue	33.3333	22.2222	-11.1111
F3_042	B	6	Fatigue	66.6667	100	33.3333
F3_045	B	6	Fatigue	11.1111	0	-11.1111
F3_050	B	6	Fatigue	22.2222	16.6667	-5.55556
F3_051	B	6	Fatigue	44.4444	0	-44.4444
F3_054	B	6	Fatigue	33.3333	22.2222	-11.1111
F3_058	B	6	Fatigue	0	0	0
F3_059	B	6	Fatigue	33.3333	44.4444	11.1111
F3_064	B	6	Fatigue	11.1111	11.1111	0
F3_066	B	6	Fatigue	11.1111	33.3333	22.2222
F3_067	B	6	Fatigue	11.1111	22.2222	11.1111
F3_069	B	6	Fatigue	0	11.1111	11.1111
F3_070	B	6	Fatigue	33.3333	33.3333	0
F3_071	B	6	Fatigue	33.3333	11.1111	-22.2222
F3_077	B	6	Fatigue	33.3333	33.3333	0
F3_079	B	6	Fatigue	0	22.2222	22.2222
F3_082	B	6	Fatigue	44.4444	33.3333	-11.1111
F3_086	B	6	Fatigue	11.1111	55.5556	44.4444
F3_087	B	6	Fatigue	11.1111	33.3333	22.2222
F3_100	B	6	Fatigue	33.3333	22.2222	-11.1111
F3_101	B	6	Fatigue	33.3333	22.2222	-11.1111
F3_103	B	6	Fatigue	44.4444	33.3333	-11.1111
F3_107	B	6	Fatigue	33.3333	11.1111	-22.2222
F3_108	B	6	Fatigue	33.3333	33.3333	0
F3_112	B	6	Fatigue	55.5556	44.4444	-11.1111
F3_113	B	6	Fatigue	0	22.2222	22.2222
F3_118	B	6	Fatigue	55.5556	33.3333	-22.2222
F3_120	B	6	Fatigue	44.4444	77.7778	33.3333
F3_126	B	6	Fatigue	44.4444	33.3333	-11.1111
F3_128	B	6	Fatigue	55.5556	33.3333	-22.2222
F3_130	B	6	Fatigue	11.1111	33.3333	22.2222
F3_131	B	6	Fatigue	33.3333	33.3333	0
F3_134	B	6	Fatigue	44.4444	33.3333	-11.1111
F3_141	B	6	Fatigue	0	0	0
F3_143	B	6	Fatigue	44.4444	66.6667	22.2222
F3_145	B	6	Fatigue	33.3333	33.3333	0
F3_149	B	6	Fatigue	22.2222	33.3333	11.1111
F3_151	B	6	Fatigue	33.3333	33.3333	0
F3_153	B	6	Fatigue	55.5556	44.4444	-11.1111
F3_154	B	6	Fatigue	33.3333	66.6667	33.3333
F3_155	B	6	Fatigue	11.1111	33.3333	22.2222
F3_159	B	6	Fatigue	0	66.6667	66.6667
F3_169	B	6	Fatigue	55.5556	33.3333	-22.2222
F3_173	B	6	Fatigue	33.3333	44.4444	11.1111
F3_175	B	6	Fatigue	11.1111	22.2222	11.1111
F3_177	B	6	Fatigue	11.1111	33.3333	22.2222
F3_183	B	6	Fatigue	11.1111	0	-11.1111
F3_186	B	6	Fatigue	0	33.3333	33.3333
F3_188	B	6	Fatigue	0	22.2222	22.2222
F3_189	B	6	Fatigue	33.3333	44.4444	11.1111
F3_192	B	6	Fatigue	33.3333	44.4444	11.1111
F3_195	B	6	Fatigue	22.2222	33.3333	11.1111
F3_201	B	6	Fatigue	22.2222	33.3333	11.1111
F3_207	B	6	Fatigue	33.3333	11.1111	-22.2222
F3_211	B	6	Fatigue	0	33.3333	33.3333
F3_212	B	6	Fatigue	0	0	0
F3_213	B	6	Fatigue	44.4444	44.4444	0
F3_228	B	6	Fatigue	33.3333	44.4444	11.1111
F3_229	B	6	Fatigue	0	22.2222	22.2222
F3_230	B	6	Fatigue	33.3333	33.3333	0
F3_233	B	6	Fatigue	11.1111	66.6667	55.5556
F3_234	B	6	Fatigue	33.3333	33.3333	0
F3_238	B	6	Fatigue	0	11.1111	11.1111
F3_239	B	6	Fatigue	33.3333	33.3333	0
F3_242	B	6	Fatigue	0	33.3333	33.3333
F3_243	B	6	Fatigue	0	33.3333	33.3333
F3_245	B	6	Fatigue	33.3333	33.3333	0
F3_246	B	6	Fatigue	11.1111	0	-11.1111
F3_264	B	6	Fatigue	11.1111	33.3333	22.2222
F3_267	B	6	Fatigue	22.2222	11.1111	-11.1111
F3_268	B	6	Fatigue	0	0	0
F3_269	B	6	Fatigue	11.1111	44.4444	33.3333
F3_271	B	6	Fatigue	22.2222	44.4444	22.2222
F3_282	B	6	Fatigue	0	22.2222	22.2222
F3_284	B	6	Fatigue	44.4444	33.3333	-11.1111
F3_010	A	12	Fatigue	22.2222	55.5556	33.3333
F3_015	A	12	Fatigue	11.1111	22.2222	11.1111
F3_017	A	12	Fatigue	0	11.1111	11.1111
F3_022	A	12	Fatigue	33.3333	33.3333	0
F3_024	A	12	Fatigue	22.2222	44.4444	22.2222
F3_025	A	12	Fatigue	0	0	0
F3_026	A	12	Fatigue	0	22.2222	22.2222
F3_034	A	12	Fatigue	11.1111	11.1111	0
F3_036	A	12	Fatigue	11.1111	33.3333	22.2222
F3_037	A	12	Fatigue	44.4444	66.6667	22.2222
F3_038	A	12	Fatigue	55.5556	44.4444	-11.1111
F3_040	A	12	Fatigue	22.2222	33.3333	11.1111
F3_044	A	12	Fatigue	33.3333	100	66.6667
F3_047	A	12	Fatigue	11.1111	33.3333	22.2222
F3_053	A	12	Fatigue	11.1111	22.2222	11.1111
F3_065	A	12	Fatigue	33.3333	33.3333	0
F3_068	A	12	Fatigue	0	22.2222	22.2222
F3_072	A	12	Fatigue	0	55.5556	55.5556
F3_074	A	12	Fatigue	33.3333	66.6667	33.3333
F3_078	A	12	Fatigue	22.2222	33.3333	11.1111
F3_081	A	12	Fatigue	33.3333	11.1111	-22.2222
F3_095	A	12	Fatigue	22.2222	22.2222	0
F3_097	A	12	Fatigue	0	33.3333	33.3333
F3_099	A	12	Fatigue	11.1111	22.2222	11.1111
F3_104	A	12	Fatigue	33.3333	33.3333	0
F3_106	A	12	Fatigue	33.3333	11.1111	-22.2222
F3_115	A	12	Fatigue	0	0	0
F3_121	A	12	Fatigue	88.8889	33.3333	-55.5556
F3_123	A	12	Fatigue	33.3333	22.2222	-11.1111
F3_124	A	12	Fatigue	33.3333	33.3333	0
F3_132	A	12	Fatigue	22.2222	44.4444	22.2222
F3_137	A	12	Fatigue	22.2222	33.3333	11.1111
F3_146	A	12	Fatigue	33.3333	44.4444	11.1111
F3_147	A	12	Fatigue	0	0	0
F3_150	A	12	Fatigue	33.3333	22.2222	-11.1111
F3_152	A	12	Fatigue	0	33.3333	33.3333
F3_160	A	12	Fatigue	66.6667	44.4444	-22.2222
F3_162	A	12	Fatigue	0	11.1111	11.1111
F3_165	A	12	Fatigue	11.1111	22.2222	11.1111
F3_168	A	12	Fatigue	11.1111	22.2222	11.1111
F3_176	A	12	Fatigue	22.2222	33.3333	11.1111
F3_182	A	12	Fatigue	22.2222	33.3333	11.1111
F3_184	A	12	Fatigue	33.3333	0	-33.3333
F3_191	A	12	Fatigue	22.2222	33.3333	11.1111
F3_193	A	12	Fatigue	0	22.2222	22.2222
F3_202	A	12	Fatigue	33.3333	22.2222	-11.1111
F3_204	A	12	Fatigue	33.3333	33.3333	0
F3_208	A	12	Fatigue	0	0	0
F3_210	A	12	Fatigue	0	22.2222	22.2222
F3_218	A	12	Fatigue	22.2222	44.4444	22.2222
F3_219	A	12	Fatigue	66.6667	44.4444	-22.2222
F3_220	A	12	Fatigue	22.2222	22.2222	0
F3_223	A	12	Fatigue	44.4444	55.5556	11.1111
F3_224	A	12	Fatigue	11.1111	0	-11.1111
F3_225	A	12	Fatigue	77.7778	55.5556	-22.2222
F3_227	A	12	Fatigue	33.3333	44.4444	11.1111
F3_241	A	12	Fatigue	0	0	0
F3_250	A	12	Fatigue	22.2222	44.4444	22.2222
F3_253	A	12	Fatigue	33.3333	11.1111	-22.2222
F3_254	A	12	Fatigue	11.1111	11.1111	0
F3_256	A	12	Fatigue	16.6667	11.1111	-5.55556
F3_260	A	12	Fatigue	22.2222	22.2222	0
F3_266	A	12	Fatigue	0	66.6667	66.6667
F3_270	A	12	Fatigue	22.2222	11.1111	-11.1111
F3_272	A	12	Fatigue	11.1111	33.3333	22.2222
F3_275	A	12	Fatigue	0	11.1111	11.1111
F3_278	A	12	Fatigue	33.3333	33.3333	0
F3_283	A	12	Fatigue	11.1111	33.3333	22.2222
F3_287	A	12	Fatigue	0	33.3333	33.3333
F3_289	A	12	Fatigue	55.5556	55.5556	0
F3_290	A	12	Fatigue	11.1111	33.3333	22.2222
F3_291	A	12	Fatigue	11.1111	33.3333	22.2222
F3_002	B	12	Fatigue	44.4444	11.1111	-33.3333
F3_003	B	12	Fatigue	0	33.3333	33.3333
F3_012	B	12	Fatigue	22.2222	22.2222	0
F3_013	B	12	Fatigue	33.3333	33.3333	0
F3_014	B	12	Fatigue	22.2222	33.3333	11.1111
F3_027	B	12	Fatigue	33.3333	33.3333	0
F3_030	B	12	Fatigue	11.1111	11.1111	0
F3_035	B	12	Fatigue	0	33.3333	33.3333
F3_041	B	12	Fatigue	33.3333	33.3333	0
F3_042	B	12	Fatigue	66.6667	66.6667	0
F3_045	B	12	Fatigue	11.1111	11.1111	0
F3_050	B	12	Fatigue	22.2222	77.7778	55.5556
F3_054	B	12	Fatigue	33.3333	33.3333	0
F3_064	B	12	Fatigue	11.1111	11.1111	0
F3_067	B	12	Fatigue	11.1111	33.3333	22.2222
F3_069	B	12	Fatigue	0	33.3333	33.3333
F3_070	B	12	Fatigue	33.3333	11.1111	-22.2222
F3_077	B	12	Fatigue	33.3333	33.3333	0
F3_100	B	12	Fatigue	33.3333	44.4444	11.1111
F3_103	B	12	Fatigue	44.4444	33.3333	-11.1111
F3_107	B	12	Fatigue	33.3333	33.3333	0
F3_120	B	12	Fatigue	44.4444	77.7778	33.3333
F3_126	B	12	Fatigue	44.4444	33.3333	-11.1111
F3_128	B	12	Fatigue	55.5556	44.4444	-11.1111
F3_141	B	12	Fatigue	0	0	0
F3_145	B	12	Fatigue	33.3333	22.2222	-11.1111
F3_153	B	12	Fatigue	55.5556	44.4444	-11.1111
F3_154	B	12	Fatigue	33.3333	33.3333	0
F3_169	B	12	Fatigue	55.5556	44.4444	-11.1111
F3_173	B	12	Fatigue	33.3333	88.8889	55.5556
F3_175	B	12	Fatigue	11.1111	33.3333	22.2222
F3_183	B	12	Fatigue	11.1111	22.2222	11.1111
F3_212	B	12	Fatigue	0	22.2222	22.2222
F3_228	B	12	Fatigue	33.3333	55.5556	22.2222
F3_229	B	12	Fatigue	0	66.6667	66.6667
F3_230	B	12	Fatigue	33.3333	33.3333	0
F3_233	B	12	Fatigue	11.1111	77.7778	66.6667
F3_238	B	12	Fatigue	0	0	0
F3_239	B	12	Fatigue	33.3333	33.3333	0
F3_246	B	12	Fatigue	11.1111	33.3333	22.2222
F3_252	B	12	Fatigue	44.4444	44.4444	0
F3_267	B	12	Fatigue	22.2222	11.1111	-11.1111
F3_269	B	12	Fatigue	11.1111	66.6667	55.5556
F3_271	B	12	Fatigue	22.2222	55.5556	33.3333
F3_282	B	12	Fatigue	0	22.2222	22.2222
F3_017	A	18	Fatigue	0	33.3333	33.3333
F3_025	A	18	Fatigue	0	0	0
F3_026	A	18	Fatigue	0	0	0
F3_034	A	18	Fatigue	11.1111	33.3333	22.2222
F3_036	A	18	Fatigue	11.1111	11.1111	0
F3_037	A	18	Fatigue	44.4444	33.3333	-11.1111
F3_040	A	18	Fatigue	22.2222	44.4444	22.2222
F3_047	A	18	Fatigue	11.1111	33.3333	22.2222
F3_053	A	18	Fatigue	11.1111	11.1111	0
F3_068	A	18	Fatigue	0	33.3333	33.3333
F3_074	A	18	Fatigue	33.3333	66.6667	33.3333
F3_081	A	18	Fatigue	33.3333	33.3333	0
F3_083	A	18	Fatigue	44.4444	33.3333	-11.1111
F3_089	A	18	Fatigue	33.3333	22.2222	-11.1111
F3_095	A	18	Fatigue	22.2222	33.3333	11.1111
F3_099	A	18	Fatigue	11.1111	33.3333	22.2222
F3_104	A	18	Fatigue	33.3333	0	-33.3333
F3_123	A	18	Fatigue	33.3333	0	-33.3333
F3_132	A	18	Fatigue	22.2222	33.3333	11.1111
F3_146	A	18	Fatigue	33.3333	66.6667	33.3333
F3_162	A	18	Fatigue	0	11.1111	11.1111
F3_168	A	18	Fatigue	11.1111	44.4444	33.3333
F3_176	A	18	Fatigue	22.2222	33.3333	11.1111
F3_182	A	18	Fatigue	22.2222	55.5556	33.3333
F3_191	A	18	Fatigue	22.2222	33.3333	11.1111
F3_204	A	18	Fatigue	33.3333	33.3333	0
F3_208	A	18	Fatigue	0	0	0
F3_219	A	18	Fatigue	66.6667	44.4444	-22.2222
F3_220	A	18	Fatigue	22.2222	22.2222	0
F3_241	A	18	Fatigue	0	33.3333	33.3333
F3_250	A	18	Fatigue	22.2222	33.3333	11.1111
F3_253	A	18	Fatigue	33.3333	22.2222	-11.1111
F3_254	A	18	Fatigue	11.1111	0	-11.1111
F3_256	A	18	Fatigue	16.6667	22.2222	5.55556
F3_260	A	18	Fatigue	22.2222	11.1111	-11.1111
F3_266	A	18	Fatigue	0	11.1111	11.1111
F3_270	A	18	Fatigue	22.2222	0	-22.2222
F3_275	A	18	Fatigue	0	33.3333	33.3333
F3_287	A	18	Fatigue	0	22.2222	22.2222
F3_290	A	18	Fatigue	11.1111	33.3333	22.2222
F3_291	A	18	Fatigue	11.1111	33.3333	22.2222
F3_002	B	18	Fatigue	44.4444	33.3333	-11.1111
F3_013	B	18	Fatigue	33.3333	33.3333	0
F3_014	B	18	Fatigue	22.2222	33.3333	11.1111
F3_045	B	18	Fatigue	11.1111	0	-11.1111
F3_050	B	18	Fatigue	22.2222	88.8889	66.6667
F3_070	B	18	Fatigue	33.3333	44.4444	11.1111
F3_077	B	18	Fatigue	33.3333	55.5556	22.2222
F3_103	B	18	Fatigue	44.4444	44.4444	0
F3_141	B	18	Fatigue	0	0	0
F3_153	B	18	Fatigue	55.5556	55.5556	0
F3_154	B	18	Fatigue	33.3333	22.2222	-11.1111
F3_228	B	18	Fatigue	33.3333	44.4444	11.1111
F3_229	B	18	Fatigue	0	44.4444	44.4444
F3_238	B	18	Fatigue	0	0	0
F3_239	B	18	Fatigue	33.3333	22.2222	-11.1111
F3_252	B	18	Fatigue	44.4444	33.3333	-11.1111
F3_267	B	18	Fatigue	22.2222	33.3333	11.1111
F3_282	B	18	Fatigue	0	22.2222	22.2222
F3_010	A	6	Global health status	41.6667	41.6667	0
F3_011	A	6	Global health status	75	66.6667	-8.33333
F3_015	A	6	Global health status	66.6667	75	8.33333
F3_016	A	6	Global health status	33.3333	50	16.6667
F3_017	A	6	Global health status	83.3333	58.3333	-25
F3_020	A	6	Global health status	0	66.6667	66.6667
F3_022	A	6	Global health status	83.3333	75	-8.33333
F3_023	A	6	Global health status	66.6667	33.3333	-33.3333
F3_024	A	6	Global health status	66.6667	50	-16.6667
F3_025	A	6	Global health status	100	100	0
F3_026	A	6	Global health status	66.6667	66.6667	0
F3_033	A	6	Global health status	41.6667	25	-16.6667
F3_034	A	6	Global health status	83.3333	50	-33.3333
F3_036	A	6	Global health status	66.6667	83.3333	16.6667
F3_037	A	6	Global health status	66.6667	58.3333	-8.33333
F3_038	A	6	Global health status	41.6667	66.6667	25
F3_040	A	6	Global health status	66.6667	83.3333	16.6667
F3_044	A	6	Global health status	41.6667	41.6667	0
F3_046	A	6	Global health status	100	66.6667	-33.3333
F3_047	A	6	Global health status	50	33.3333	-16.6667
F3_053	A	6	Global health status	33.3333	33.3333	0
F3_055	A	6	Global health status	58.3333	16.6667	-41.6667
F3_057	A	6	Global health status	75	41.6667	-33.3333
F3_061	A	6	Global health status	66.6667	66.6667	0
F3_063	A	6	Global health status	66.6667	50	-16.6667
F3_065	A	6	Global health status	50	66.6667	16.6667
F3_068	A	6	Global health status	100	100	0
F3_072	A	6	Global health status	75	58.3333	-16.6667
F3_073	A	6	Global health status	83.3333	100	16.6667
F3_074	A	6	Global health status	50	50	0
F3_076	A	6	Global health status	66.6667	75	8.33333
F3_078	A	6	Global health status	58.3333	58.3333	0
F3_081	A	6	Global health status	66.6667	83.3333	16.6667
F3_083	A	6	Global health status	50	66.6667	16.6667
F3_085	A	6	Global health status	33.3333	33.3333	0
F3_094	A	6	Global health status	33.3333	58.3333	25
F3_095	A	6	Global health status	83.3333	75	-8.33333
F3_097	A	6	Global health status	66.6667	83.3333	16.6667
F3_098	A	6	Global health status	33.3333	50	16.6667
F3_099	A	6	Global health status	83.3333	83.3333	0
F3_104	A	6	Global health status	66.6667	58.3333	-8.33333
F3_105	A	6	Global health status	66.6667	66.6667	0
F3_106	A	6	Global health status	33.3333	83.3333	50
F3_110	A	6	Global health status	66.6667	66.6667	0
F3_111	A	6	Global health status	66.6667	66.6667	0
F3_116	A	6	Global health status	91.6667	83.3333	-8.33333
F3_119	A	6	Global health status	83.3333	66.6667	-16.6667
F3_121	A	6	Global health status	25	58.3333	33.3333
F3_123	A	6	Global health status	66.6667	66.6667	0
F3_124	A	6	Global health status	50	50	0
F3_132	A	6	Global health status	16.6667	83.3333	66.6667
F3_137	A	6	Global health status	75	50	-25
F3_139	A	6	Global health status	75	66.6667	-8.33333
F3_146	A	6	Global health status	66.6667	66.6667	0
F3_147	A	6	Global health status	83.3333	100	16.6667
F3_150	A	6	Global health status	33.3333	41.6667	8.33333
F3_152	A	6	Global health status	75	75	0
F3_160	A	6	Global health status	58.3333	50	-8.33333
F3_162	A	6	Global health status	50	50	0
F3_163	A	6	Global health status	83.3333	83.3333	0
F3_165	A	6	Global health status	83.3333	50	-33.3333
F3_167	A	6	Global health status	83.3333	58.3333	-25
F3_168	A	6	Global health status	75	50	-25
F3_171	A	6	Global health status	83.3333	66.6667	-16.6667
F3_176	A	6	Global health status	83.3333	33.3333	-50
F3_178	A	6	Global health status	66.6667	83.3333	16.6667
F3_179	A	6	Global health status	83.3333	50	-33.3333
F3_182	A	6	Global health status	50	58.3333	8.33333
F3_184	A	6	Global health status	50	100	50
F3_185	A	6	Global health status	83.3333	75	-8.33333
F3_191	A	6	Global health status	66.6667	83.3333	16.6667
F3_193	A	6	Global health status	83.3333	100	16.6667
F3_194	A	6	Global health status	66.6667	75	8.33333
F3_196	A	6	Global health status	100	66.6667	-33.3333
F3_197	A	6	Global health status	50	16.6667	-33.3333
F3_202	A	6	Global health status	83.3333	41.6667	-41.6667
F3_203	A	6	Global health status	75	66.6667	-8.33333
F3_204	A	6	Global health status	50	50	0
F3_205	A	6	Global health status	58.3333	83.3333	25
F3_208	A	6	Global health status	66.6667	83.3333	16.6667
F3_210	A	6	Global health status	83.3333	83.3333	0
F3_216	A	6	Global health status	41.6667	0	-41.6667
F3_218	A	6	Global health status	91.6667	75	-16.6667
F3_219	A	6	Global health status	8.33333	66.6667	58.3333
F3_220	A	6	Global health status	83.3333	83.3333	0
F3_221	A	6	Global health status	33.3333	16.6667	-16.6667
F3_224	A	6	Global health status	100	83.3333	-16.6667
F3_225	A	6	Global health status	58.3333	66.6667	8.33333
F3_227	A	6	Global health status	66.6667	83.3333	16.6667
F3_232	A	6	Global health status	83.3333	75	-8.33333
F3_235	A	6	Global health status	83.3333	83.3333	0
F3_237	A	6	Global health status	66.6667	58.3333	-8.33333
F3_241	A	6	Global health status	83.3333	66.6667	-16.6667
F3_247	A	6	Global health status	83.3333	83.3333	0
F3_248	A	6	Global health status	50	50	0
F3_249	A	6	Global health status	83.3333	83.3333	0
F3_250	A	6	Global health status	66.6667	75	8.33333
F3_253	A	6	Global health status	16.6667	8.33333	-8.33333
F3_254	A	6	Global health status	75	75	0
F3_256	A	6	Global health status	100	83.3333	-16.6667
F3_260	A	6	Global health status	50	58.3333	8.33333
F3_265	A	6	Global health status	33.3333	50	16.6667
F3_266	A	6	Global health status	41.6667	41.6667	0
F3_270	A	6	Global health status	50	58.3333	8.33333
F3_272	A	6	Global health status	66.6667	66.6667	0
F3_273	A	6	Global health status	58.3333	66.6667	8.33333
F3_275	A	6	Global health status	83.3333	16.6667	-66.6667
F3_277	A	6	Global health status	75	75	0
F3_278	A	6	Global health status	50	50	0
F3_279	A	6	Global health status	50	66.6667	16.6667
F3_280	A	6	Global health status	91.6667	58.3333	-33.3333
F3_283	A	6	Global health status	91.6667	83.3333	-8.33333
F3_287	A	6	Global health status	100	75	-25
F3_289	A	6	Global health status	41.6667	58.3333	16.6667
F3_290	A	6	Global health status	33.3333	75	41.6667
F3_291	A	6	Global health status	83.3333	83.3333	0
F3_002	B	6	Global health status	16.6667	50	33.3333
F3_003	B	6	Global health status	100	66.6667	-33.3333
F3_004	B	6	Global health status	41.6667	0	-41.6667
F3_012	B	6	Global health status	66.6667	50	-16.6667
F3_013	B	6	Global health status	75	83.3333	8.33333
F3_014	B	6	Global health status	75	75	0
F3_027	B	6	Global health status	83.3333	33.3333	-50
F3_030	B	6	Global health status	83.3333	83.3333	0
F3_031	B	6	Global health status	75	50	-25
F3_032	B	6	Global health status	33.3333	33.3333	0
F3_035	B	6	Global health status	50	41.6667	-8.33333
F3_041	B	6	Global health status	66.6667	66.6667	0
F3_042	B	6	Global health status	50	58.3333	8.33333
F3_045	B	6	Global health status	75	83.3333	8.33333
F3_051	B	6	Global health status	58.3333	83.3333	25
F3_054	B	6	Global health status	66.6667	75	8.33333
F3_058	B	6	Global health status	66.6667	66.6667	0
F3_059	B	6	Global health status	33.3333	66.6667	33.3333
F3_064	B	6	Global health status	33.3333	83.3333	50
F3_066	B	6	Global health status	75	58.3333	-16.6667
F3_067	B	6	Global health status	58.3333	83.3333	25
F3_069	B	6	Global health status	83.3333	100	16.6667
F3_070	B	6	Global health status	75	50	-25
F3_071	B	6	Global health status	50	66.6667	16.6667
F3_077	B	6	Global health status	83.3333	50	-33.3333
F3_079	B	6	Global health status	100	66.6667	-33.3333
F3_082	B	6	Global health status	58.3333	50	-8.33333
F3_086	B	6	Global health status	91.6667	58.3333	-33.3333
F3_087	B	6	Global health status	83.3333	33.3333	-50
F3_100	B	6	Global health status	33.3333	41.6667	8.33333
F3_101	B	6	Global health status	66.6667	50	-16.6667
F3_103	B	6	Global health status	50	33.3333	-16.6667
F3_107	B	6	Global health status	83.3333	83.3333	0
F3_108	B	6	Global health status	50	50	0
F3_112	B	6	Global health status	66.6667	58.3333	-8.33333
F3_113	B	6	Global health status	50	75	25
F3_118	B	6	Global health status	33.3333	66.6667	33.3333
F3_120	B	6	Global health status	41.6667	50	8.33333
F3_126	B	6	Global health status	41.6667	50	8.33333
F3_128	B	6	Global health status	25	50	25
F3_130	B	6	Global health status	91.6667	50	-41.6667
F3_131	B	6	Global health status	50	25	-25
F3_134	B	6	Global health status	41.6667	58.3333	16.6667
F3_141	B	6	Global health status	83.3333	83.3333	0
F3_143	B	6	Global health status	33.3333	33.3333	0
F3_145	B	6	Global health status	58.3333	25	-33.3333
F3_149	B	6	Global health status	50	75	25
F3_151	B	6	Global health status	75	66.6667	-8.33333
F3_153	B	6	Global health status	33.3333	66.6667	33.3333
F3_154	B	6	Global health status	50	50	0
F3_155	B	6	Global health status	50	16.6667	-33.3333
F3_159	B	6	Global health status	91.6667	50	-41.6667
F3_169	B	6	Global health status	50	41.6667	-8.33333
F3_173	B	6	Global health status	33.3333	58.3333	25
F3_175	B	6	Global health status	83.3333	66.6667	-16.6667
F3_177	B	6	Global health status	100	33.3333	-66.6667
F3_183	B	6	Global health status	50	58.3333	8.33333
F3_186	B	6	Global health status	58.3333	66.6667	8.33333
F3_188	B	6	Global health status	91.6667	83.3333	-8.33333
F3_189	B	6	Global health status	16.6667	66.6667	50
F3_192	B	6	Global health status	75	16.6667	-58.3333
F3_195	B	6	Global health status	75	66.6667	-8.33333
F3_201	B	6	Global health status	66.6667	50	-16.6667
F3_207	B	6	Global health status	83.3333	91.6667	8.33333
F3_211	B	6	Global health status	50	50	0
F3_212	B	6	Global health status	100	100	0
F3_213	B	6	Global health status	50	50	0
F3_228	B	6	Global health status	33.3333	50	16.6667
F3_229	B	6	Global health status	100	83.3333	-16.6667
F3_230	B	6	Global health status	66.6667	83.3333	16.6667
F3_233	B	6	Global health status	50	33.3333	-16.6667
F3_234	B	6	Global health status	83.3333	83.3333	0
F3_238	B	6	Global health status	75	66.6667	-8.33333
F3_239	B	6	Global health status	66.6667	50	-16.6667
F3_242	B	6	Global health status	83.3333	41.6667	-41.6667
F3_243	B	6	Global health status	91.6667	66.6667	-25
F3_245	B	6	Global health status	50	66.6667	16.6667
F3_246	B	6	Global health status	100	100	0
F3_262	B	6	Global health status	66.6667	50	-16.6667
F3_264	B	6	Global health status	100	83.3333	-16.6667
F3_267	B	6	Global health status	83.3333	100	16.6667
F3_268	B	6	Global health status	100	83.3333	-16.6667
F3_269	B	6	Global health status	33.3333	50	16.6667
F3_271	B	6	Global health status	33.3333	33.3333	0
F3_282	B	6	Global health status	75	66.6667	-8.33333
F3_284	B	6	Global health status	50	58.3333	8.33333
F3_010	A	12	Global health status	41.6667	50	8.33333
F3_015	A	12	Global health status	66.6667	66.6667	0
F3_016	A	12	Global health status	33.3333	83.3333	50
F3_017	A	12	Global health status	83.3333	83.3333	0
F3_022	A	12	Global health status	83.3333	66.6667	-16.6667
F3_024	A	12	Global health status	66.6667	50	-16.6667
F3_025	A	12	Global health status	100	100	0
F3_026	A	12	Global health status	66.6667	66.6667	0
F3_034	A	12	Global health status	83.3333	83.3333	0
F3_036	A	12	Global health status	66.6667	83.3333	16.6667
F3_037	A	12	Global health status	66.6667	41.6667	-25
F3_038	A	12	Global health status	41.6667	33.3333	-8.33333
F3_040	A	12	Global health status	66.6667	58.3333	-8.33333
F3_044	A	12	Global health status	41.6667	0	-41.6667
F3_047	A	12	Global health status	50	66.6667	16.6667
F3_053	A	12	Global health status	33.3333	66.6667	33.3333
F3_065	A	12	Global health status	50	58.3333	8.33333
F3_068	A	12	Global health status	100	83.3333	-16.6667
F3_072	A	12	Global health status	75	58.3333	-16.6667
F3_074	A	12	Global health status	50	33.3333	-16.6667
F3_078	A	12	Global health status	58.3333	25	-33.3333
F3_081	A	12	Global health status	66.6667	100	33.3333
F3_095	A	12	Global health status	83.3333	50	-33.3333
F3_097	A	12	Global health status	66.6667	75	8.33333
F3_099	A	12	Global health status	83.3333	66.6667	-16.6667
F3_104	A	12	Global health status	66.6667	83.3333	16.6667
F3_106	A	12	Global health status	33.3333	83.3333	50
F3_115	A	12	Global health status	100	100	0
F3_121	A	12	Global health status	25	58.3333	33.3333
F3_123	A	12	Global health status	66.6667	66.6667	0
F3_124	A	12	Global health status	50	50	0
F3_132	A	12	Global health status	16.6667	25	8.33333
F3_137	A	12	Global health status	75	83.3333	8.33333
F3_146	A	12	Global health status	66.6667	33.3333	-33.3333
F3_147	A	12	Global health status	83.3333	83.3333	0
F3_150	A	12	Global health status	33.3333	33.3333	0
F3_152	A	12	Global health status	75	66.6667	-8.33333
F3_160	A	12	Global health status	58.3333	50	-8.33333
F3_162	A	12	Global health status	50	50	0
F3_165	A	12	Global health status	83.3333	50	-33.3333
F3_168	A	12	Global health status	75	50	-25
F3_176	A	12	Global health status	83.3333	50	-33.3333
F3_182	A	12	Global health status	50	66.6667	16.6667
F3_184	A	12	Global health status	50	100	50
F3_191	A	12	Global health status	66.6667	66.6667	0
F3_193	A	12	Global health status	83.3333	75	-8.33333
F3_202	A	12	Global health status	83.3333	83.3333	0
F3_204	A	12	Global health status	50	50	0
F3_208	A	12	Global health status	66.6667	83.3333	16.6667
F3_210	A	12	Global health status	83.3333	83.3333	0
F3_218	A	12	Global health status	91.6667	66.6667	-25
F3_219	A	12	Global health status	8.33333	58.3333	50
F3_220	A	12	Global health status	83.3333	83.3333	0
F3_223	A	12	Global health status	50	50	0
F3_224	A	12	Global health status	100	100	0
F3_225	A	12	Global health status	58.3333	33.3333	-25
F3_227	A	12	Global health status	66.6667	33.3333	-33.3333
F3_241	A	12	Global health status	83.3333	66.6667	-16.6667
F3_250	A	12	Global health status	66.6667	66.6667	0
F3_253	A	12	Global health status	16.6667	83.3333	66.6667
F3_254	A	12	Global health status	75	58.3333	-16.6667
F3_256	A	12	Global health status	100	100	0
F3_260	A	12	Global health status	50	50	0
F3_266	A	12	Global health status	41.6667	33.3333	-8.33333
F3_270	A	12	Global health status	50	50	0
F3_272	A	12	Global health status	66.6667	33.3333	-33.3333
F3_275	A	12	Global health status	83.3333	50	-33.3333
F3_278	A	12	Global health status	50	41.6667	-8.33333
F3_283	A	12	Global health status	91.6667	75	-16.6667
F3_287	A	12	Global health status	100	75	-25
F3_289	A	12	Global health status	41.6667	41.6667	0
F3_290	A	12	Global health status	33.3333	66.6667	33.3333
F3_291	A	12	Global health status	83.3333	66.6667	-16.6667
F3_002	B	12	Global health status	16.6667	50	33.3333
F3_003	B	12	Global health status	100	50	-50
F3_012	B	12	Global health status	66.6667	83.3333	16.6667
F3_013	B	12	Global health status	75	83.3333	8.33333
F3_014	B	12	Global health status	75	58.3333	-16.6667
F3_027	B	12	Global health status	83.3333	66.6667	-16.6667
F3_030	B	12	Global health status	83.3333	100	16.6667
F3_035	B	12	Global health status	50	50	0
F3_041	B	12	Global health status	66.6667	66.6667	0
F3_042	B	12	Global health status	50	41.6667	-8.33333
F3_045	B	12	Global health status	75	83.3333	8.33333
F3_050	B	12	Global health status	66.6667	25	-41.6667
F3_054	B	12	Global health status	66.6667	50	-16.6667
F3_064	B	12	Global health status	33.3333	83.3333	50
F3_067	B	12	Global health status	58.3333	75	16.6667
F3_069	B	12	Global health status	83.3333	33.3333	-50
F3_070	B	12	Global health status	75	83.3333	8.33333
F3_077	B	12	Global health status	83.3333	66.6667	-16.6667
F3_100	B	12	Global health status	33.3333	33.3333	0
F3_103	B	12	Global health status	50	33.3333	-16.6667
F3_107	B	12	Global health status	83.3333	66.6667	-16.6667
F3_120	B	12	Global health status	41.6667	33.3333	-8.33333
F3_126	B	12	Global health status	41.6667	50	8.33333
F3_128	B	12	Global health status	25	50	25
F3_141	B	12	Global health status	83.3333	83.3333	0
F3_145	B	12	Global health status	58.3333	33.3333	-25
F3_153	B	12	Global health status	33.3333	66.6667	33.3333
F3_154	B	12	Global health status	50	66.6667	16.6667
F3_169	B	12	Global health status	50	58.3333	8.33333
F3_173	B	12	Global health status	33.3333	0	-33.3333
F3_175	B	12	Global health status	83.3333	16.6667	-66.6667
F3_183	B	12	Global health status	50	100	50
F3_212	B	12	Global health status	100	75	-25
F3_228	B	12	Global health status	33.3333	33.3333	0
F3_229	B	12	Global health status	100	50	-50
F3_230	B	12	Global health status	66.6667	83.3333	16.6667
F3_233	B	12	Global health status	50	41.6667	-8.33333
F3_238	B	12	Global health status	75	75	0
F3_239	B	12	Global health status	66.6667	66.6667	0
F3_246	B	12	Global health status	100	100	0
F3_252	B	12	Global health status	58.3333	33.3333	-25
F3_262	B	12	Global health status	66.6667	41.6667	-25
F3_267	B	12	Global health status	83.3333	66.6667	-16.6667
F3_269	B	12	Global health status	33.3333	33.3333	0
F3_271	B	12	Global health status	33.3333	25	-8.33333
F3_282	B	12	Global health status	75	58.3333	-16.6667
F3_016	A	18	Global health status	33.3333	50	16.6667
F3_017	A	18	Global health status	83.3333	16.6667	-66.6667
F3_025	A	18	Global health status	100	100	0
F3_026	A	18	Global health status	66.6667	83.3333	16.6667
F3_034	A	18	Global health status	83.3333	50	-33.3333
F3_036	A	18	Global health status	66.6667	83.3333	16.6667
F3_037	A	18	Global health status	66.6667	75	8.33333
F3_040	A	18	Global health status	66.6667	41.6667	-25
F3_047	A	18	Global health status	50	50	0
F3_053	A	18	Global health status	33.3333	33.3333	0
F3_065	A	18	Global health status	50	58.3333	8.33333
F3_068	A	18	Global health status	100	83.3333	-16.6667
F3_074	A	18	Global health status	50	0	-50
F3_081	A	18	Global health status	66.6667	83.3333	16.6667
F3_083	A	18	Global health status	50	66.6667	16.6667
F3_089	A	18	Global health status	66.6667	66.6667	0
F3_095	A	18	Global health status	83.3333	50	-33.3333
F3_104	A	18	Global health status	66.6667	83.3333	16.6667
F3_123	A	18	Global health status	66.6667	83.3333	16.6667
F3_132	A	18	Global health status	16.6667	66.6667	50
F3_146	A	18	Global health status	66.6667	33.3333	-33.3333
F3_162	A	18	Global health status	50	91.6667	41.6667
F3_168	A	18	Global health status	75	50	-25
F3_176	A	18	Global health status	83.3333	41.6667	-41.6667
F3_182	A	18	Global health status	50	66.6667	16.6667
F3_191	A	18	Global health status	66.6667	66.6667	0
F3_204	A	18	Global health status	50	33.3333	-16.6667
F3_208	A	18	Global health status	66.6667	83.3333	16.6667
F3_219	A	18	Global health status	8.33333	58.3333	50
F3_220	A	18	Global health status	83.3333	83.3333	0
F3_241	A	18	Global health status	83.3333	58.3333	-25
F3_250	A	18	Global health status	66.6667	83.3333	16.6667
F3_253	A	18	Global health status	16.6667	100	83.3333
F3_254	A	18	Global health status	75	50	-25
F3_256	A	18	Global health status	100	83.3333	-16.6667
F3_260	A	18	Global health status	50	75	25
F3_266	A	18	Global health status	41.6667	50	8.33333
F3_270	A	18	Global health status	50	50	0
F3_275	A	18	Global health status	83.3333	16.6667	-66.6667
F3_287	A	18	Global health status	100	83.3333	-16.6667
F3_290	A	18	Global health status	33.3333	50	16.6667
F3_291	A	18	Global health status	83.3333	50	-33.3333
F3_002	B	18	Global health status	16.6667	83.3333	66.6667
F3_013	B	18	Global health status	75	58.3333	-16.6667
F3_014	B	18	Global health status	75	75	0
F3_045	B	18	Global health status	75	91.6667	16.6667
F3_050	B	18	Global health status	66.6667	41.6667	-25
F3_070	B	18	Global health status	75	66.6667	-8.33333
F3_077	B	18	Global health status	83.3333	33.3333	-50
F3_103	B	18	Global health status	50	41.6667	-8.33333
F3_141	B	18	Global health status	83.3333	83.3333	0
F3_153	B	18	Global health status	33.3333	58.3333	25
F3_154	B	18	Global health status	50	58.3333	8.33333
F3_228	B	18	Global health status	33.3333	50	16.6667
F3_229	B	18	Global health status	100	50	-50
F3_238	B	18	Global health status	75	83.3333	8.33333
F3_239	B	18	Global health status	66.6667	83.3333	16.6667
F3_252	B	18	Global health status	58.3333	50	-8.33333
F3_267	B	18	Global health status	83.3333	83.3333	0
F3_282	B	18	Global health status	75	83.3333	8.33333
F3_010	A	6	Pain	0	33.3333	33.3333
F3_011	A	6	Pain	0	0	0
F3_015	A	6	Pain	0	0	0
F3_017	A	6	Pain	0	0	0
F3_020	A	6	Pain	100	33.3333	-66.6667
F3_022	A	6	Pain	0	0	0
F3_023	A	6	Pain	0	16.6667	16.6667
F3_024	A	6	Pain	33.3333	0	-33.3333
F3_025	A	6	Pain	0	0	0
F3_026	A	6	Pain	0	0	0
F3_033	A	6	Pain	33.3333	50	16.6667
F3_034	A	6	Pain	0	0	0
F3_036	A	6	Pain	0	0	0
F3_037	A	6	Pain	33.3333	16.6667	-16.6667
F3_038	A	6	Pain	16.6667	16.6667	0
F3_040	A	6	Pain	33.3333	0	-33.3333
F3_044	A	6	Pain	0	33.3333	33.3333
F3_046	A	6	Pain	0	0	0
F3_047	A	6	Pain	0	33.3333	33.3333
F3_053	A	6	Pain	0	0	0
F3_055	A	6	Pain	0	33.3333	33.3333
F3_057	A	6	Pain	0	33.3333	33.3333
F3_061	A	6	Pain	0	0	0
F3_063	A	6	Pain	0	33.3333	33.3333
F3_065	A	6	Pain	16.6667	16.6667	0
F3_068	A	6	Pain	0	0	0
F3_072	A	6	Pain	0	100	100
F3_073	A	6	Pain	0	16.6667	16.6667
F3_074	A	6	Pain	0	33.3333	33.3333
F3_076	A	6	Pain	16.6667	33.3333	16.6667
F3_078	A	6	Pain	0	0	0
F3_081	A	6	Pain	16.6667	16.6667	0
F3_083	A	6	Pain	33.3333	16.6667	-16.6667
F3_085	A	6	Pain	0	16.6667	16.6667
F3_094	A	6	Pain	16.6667	33.3333	16.6667
F3_095	A	6	Pain	0	33.3333	33.3333
F3_097	A	6	Pain	0	0	0
F3_098	A	6	Pain	33.3333	33.3333	0
F3_099	A	6	Pain	0	16.6667	16.6667
F3_104	A	6	Pain	0	33.3333	33.3333
F3_105	A	6	Pain	33.3333	16.6667	-16.6667
F3_106	A	6	Pain	16.6667	16.6667	0
F3_110	A	6	Pain	16.6667	0	-16.6667
F3_111	A	6	Pain	33.3333	50	16.6667
F3_115	A	6	Pain	0	0	0
F3_116	A	6	Pain	0	0	0
F3_119	A	6	Pain	16.6667	0	-16.6667
F3_121	A	6	Pain	83.3333	0	-83.3333
F3_123	A	6	Pain	16.6667	0	-16.6667
F3_124	A	6	Pain	0	0	0
F3_132	A	6	Pain	0	33.3333	33.3333
F3_137	A	6	Pain	16.6667	0	-16.6667
F3_139	A	6	Pain	0	33.3333	33.3333
F3_146	A	6	Pain	16.6667	0	-16.6667
F3_147	A	6	Pain	0	0	0
F3_150	A	6	Pain	33.3333	33.3333	0
F3_152	A	6	Pain	0	33.3333	33.3333
F3_160	A	6	Pain	66.6667	33.3333	-33.3333
F3_162	A	6	Pain	0	33.3333	33.3333
F3_163	A	6	Pain	0	0	0
F3_165	A	6	Pain	0	33.3333	33.3333
F3_167	A	6	Pain	0	16.6667	16.6667
F3_168	A	6	Pain	0	0	0
F3_171	A	6	Pain	0	0	0
F3_176	A	6	Pain	0	16.6667	16.6667
F3_178	A	6	Pain	0	0	0
F3_179	A	6	Pain	0	0	0
F3_182	A	6	Pain	0	50	50
F3_184	A	6	Pain	33.3333	0	-33.3333
F3_185	A	6	Pain	33.3333	16.6667	-16.6667
F3_191	A	6	Pain	33.3333	16.6667	-16.6667
F3_193	A	6	Pain	0	0	0
F3_194	A	6	Pain	0	0	0
F3_196	A	6	Pain	0	16.6667	16.6667
F3_197	A	6	Pain	33.3333	50	16.6667
F3_200	A	6	Pain	33.3333	33.3333	0
F3_202	A	6	Pain	33.3333	16.6667	-16.6667
F3_203	A	6	Pain	16.6667	33.3333	16.6667
F3_204	A	6	Pain	0	33.3333	33.3333
F3_205	A	6	Pain	0	0	0
F3_208	A	6	Pain	0	0	0
F3_210	A	6	Pain	0	0	0
F3_216	A	6	Pain	33.3333	83.3333	50
F3_218	A	6	Pain	0	0	0
F3_219	A	6	Pain	16.6667	0	-16.6667
F3_220	A	6	Pain	0	0	0
F3_221	A	6	Pain	33.3333	16.6667	-16.6667
F3_224	A	6	Pain	16.6667	0	-16.6667
F3_225	A	6	Pain	66.6667	16.6667	-50
F3_227	A	6	Pain	16.6667	0	-16.6667
F3_232	A	6	Pain	0	16.6667	16.6667
F3_235	A	6	Pain	0	0	0
F3_237	A	6	Pain	16.6667	33.3333	16.6667
F3_241	A	6	Pain	0	0	0
F3_247	A	6	Pain	16.6667	16.6667	0
F3_248	A	6	Pain	0	16.6667	16.6667
F3_249	A	6	Pain	16.6667	16.6667	0
F3_250	A	6	Pain	0	0	0
F3_253	A	6	Pain	33.3333	0	-33.3333
F3_254	A	6	Pain	0	50	50
F3_256	A	6	Pain	0	16.6667	16.6667
F3_260	A	6	Pain	33.3333	16.6667	-16.6667
F3_265	A	6	Pain	0	0	0
F3_266	A	6	Pain	0	66.6667	66.6667
F3_270	A	6	Pain	0	0	0
F3_272	A	6	Pain	0	16.6667	16.6667
F3_273	A	6	Pain	33.3333	33.3333	0
F3_275	A	6	Pain	0	0	0
F3_277	A	6	Pain	0	0	0
F3_278	A	6	Pain	0	50	50
F3_279	A	6	Pain	0	0	0
F3_280	A	6	Pain	0	0	0
F3_283	A	6	Pain	0	16.6667	16.6667
F3_287	A	6	Pain	0	0	0
F3_289	A	6	Pain	33.3333	16.6667	-16.6667
F3_290	A	6	Pain	0	0	0
F3_291	A	6	Pain	0	16.6667	16.6667
F3_002	B	6	Pain	33.3333	0	-33.3333
F3_003	B	6	Pain	16.6667	0	-16.6667
F3_004	B	6	Pain	16.6667	66.6667	50
F3_012	B	6	Pain	0	0	0
F3_013	B	6	Pain	33.3333	16.6667	-16.6667
F3_014	B	6	Pain	0	33.3333	33.3333
F3_019	B	6	Pain	0	0	0
F3_027	B	6	Pain	0	0	0
F3_030	B	6	Pain	16.6667	0	-16.6667
F3_031	B	6	Pain	33.3333	0	-33.3333
F3_032	B	6	Pain	33.3333	33.3333	0
F3_035	B	6	Pain	16.6667	0	-16.6667
F3_041	B	6	Pain	33.3333	0	-33.3333
F3_042	B	6	Pain	33.3333	66.6667	33.3333
F3_045	B	6	Pain	0	0	0
F3_050	B	6	Pain	16.6667	16.6667	0
F3_051	B	6	Pain	0	0	0
F3_054	B	6	Pain	0	0	0
F3_058	B	6	Pain	0	33.3333	33.3333
F3_059	B	6	Pain	33.3333	66.6667	33.3333
F3_064	B	6	Pain	0	0	0
F3_066	B	6	Pain	0	33.3333	33.3333
F3_067	B	6	Pain	16.6667	0	-16.6667
F3_069	B	6	Pain	0	0	0
F3_070	B	6	Pain	0	33.3333	33.3333
F3_071	B	6	Pain	33.3333	16.6667	-16.6667
F3_077	B	6	Pain	0	0	0
F3_079	B	6	Pain	0	0	0
F3_082	B	6	Pain	33.3333	33.3333	0
F3_086	B	6	Pain	33.3333	50	16.6667
F3_087	B	6	Pain	0	33.3333	33.3333
F3_100	B	6	Pain	50	16.6667	-33.3333
F3_101	B	6	Pain	16.6667	33.3333	16.6667
F3_103	B	6	Pain	33.3333	33.3333	0
F3_107	B	6	Pain	0	0	0
F3_108	B	6	Pain	16.6667	16.6667	0
F3_112	B	6	Pain	33.3333	0	-33.3333
F3_113	B	6	Pain	0	33.3333	33.3333
F3_118	B	6	Pain	16.6667	33.3333	16.6667
F3_120	B	6	Pain	83.3333	33.3333	-50
F3_126	B	6	Pain	33.3333	33.3333	0
F3_128	B	6	Pain	16.6667	33.3333	16.6667
F3_130	B	6	Pain	0	0	0
F3_131	B	6	Pain	0	0	0
F3_134	B	6	Pain	33.3333	16.6667	-16.6667
F3_141	B	6	Pain	0	0	0
F3_143	B	6	Pain	50	66.6667	16.6667
F3_145	B	6	Pain	0	16.6667	16.6667
F3_149	B	6	Pain	0	16.6667	16.6667
F3_151	B	6	Pain	0	33.3333	33.3333
F3_153	B	6	Pain	33.3333	0	-33.3333
F3_154	B	6	Pain	0	16.6667	16.6667
F3_155	B	6	Pain	0	33.3333	33.3333
F3_159	B	6	Pain	0	66.6667	66.6667
F3_169	B	6	Pain	50	0	-50
F3_173	B	6	Pain	33.3333	0	-33.3333
F3_175	B	6	Pain	0	50	50
F3_177	B	6	Pain	0	33.3333	33.3333
F3_183	B	6	Pain	0	0	0
F3_186	B	6	Pain	0	16.6667	16.6667
F3_188	B	6	Pain	0	0	0
F3_189	B	6	Pain	33.3333	0	-33.3333
F3_192	B	6	Pain	16.6667	0	-16.6667
F3_195	B	6	Pain	33.3333	33.3333	0
F3_201	B	6	Pain	16.6667	33.3333	16.6667
F3_207	B	6	Pain	33.3333	0	-33.3333
F3_211	B	6	Pain	0	0	0
F3_212	B	6	Pain	0	0	0
F3_213	B	6	Pain	16.6667	33.3333	16.6667
F3_228	B	6	Pain	33.3333	33.3333	0
F3_229	B	6	Pain	0	0	0
F3_230	B	6	Pain	16.6667	33.3333	16.6667
F3_233	B	6	Pain	16.6667	50	33.3333
F3_234	B	6	Pain	16.6667	16.6667	0
F3_238	B	6	Pain	0	0	0
F3_239	B	6	Pain	0	33.3333	33.3333
F3_242	B	6	Pain	16.6667	16.6667	0
F3_243	B	6	Pain	0	0	0
F3_245	B	6	Pain	0	33.3333	33.3333
F3_246	B	6	Pain	0	0	0
F3_262	B	6	Pain	16.6667	0	-16.6667
F3_264	B	6	Pain	0	33.3333	33.3333
F3_267	B	6	Pain	0	0	0
F3_268	B	6	Pain	0	0	0
F3_269	B	6	Pain	0	0	0
F3_271	B	6	Pain	16.6667	33.3333	16.6667
F3_282	B	6	Pain	0	16.6667	16.6667
F3_284	B	6	Pain	33.3333	16.6667	-16.6667
F3_010	A	12	Pain	0	33.3333	33.3333
F3_015	A	12	Pain	0	33.3333	33.3333
F3_017	A	12	Pain	0	16.6667	16.6667
F3_022	A	12	Pain	0	16.6667	16.6667
F3_024	A	12	Pain	33.3333	0	-33.3333
F3_025	A	12	Pain	0	0	0
F3_026	A	12	Pain	0	0	0
F3_034	A	12	Pain	0	0	0
F3_036	A	12	Pain	0	0	0
F3_037	A	12	Pain	33.3333	66.6667	33.3333
F3_038	A	12	Pain	16.6667	16.6667	0
F3_040	A	12	Pain	33.3333	16.6667	-16.6667
F3_044	A	12	Pain	0	100	100
F3_047	A	12	Pain	0	33.3333	33.3333
F3_053	A	12	Pain	0	0	0
F3_065	A	12	Pain	16.6667	33.3333	16.6667
F3_068	A	12	Pain	0	0	0
F3_072	A	12	Pain	0	33.3333	33.3333
F3_074	A	12	Pain	0	66.6667	66.6667
F3_078	A	12	Pain	0	16.6667	16.6667
F3_081	A	12	Pain	16.6667	0	-16.6667
F3_095	A	12	Pain	0	33.3333	33.3333
F3_097	A	12	Pain	0	0	0
F3_099	A	12	Pain	0	0	0
F3_104	A	12	Pain	0	16.6667	16.6667
F3_106	A	12	Pain	16.6667	0	-16.6667
F3_115	A	12	Pain	0	0	0
F3_121	A	12	Pain	83.3333	0	-83.3333
F3_123	A	12	Pain	16.6667	33.3333	16.6667
F3_124	A	12	Pain	0	33.3333	33.3333
F3_132	A	12	Pain	0	16.6667	16.6667
F3_137	A	12	Pain	16.6667	33.3333	16.6667
F3_146	A	12	Pain	16.6667	16.6667	0
F3_147	A	12	Pain	0	0	0
F3_150	A	12	Pain	33.3333	33.3333	0
F3_152	A	12	Pain	0	33.3333	33.3333
F3_160	A	12	Pain	66.6667	33.3333	-33.3333
F3_162	A	12	Pain	0	16.6667	16.6667
F3_165	A	12	Pain	0	33.3333	33.3333
F3_168	A	12	Pain	0	16.6667	16.6667
F3_176	A	12	Pain	0	16.6667	16.6667
F3_182	A	12	Pain	0	16.6667	16.6667
F3_184	A	12	Pain	33.3333	0	-33.3333
F3_191	A	12	Pain	33.3333	33.3333	0
F3_193	A	12	Pain	0	16.6667	16.6667
F3_202	A	12	Pain	33.3333	16.6667	-16.6667
F3_204	A	12	Pain	0	33.3333	33.3333
F3_208	A	12	Pain	0	0	0
F3_210	A	12	Pain	0	16.6667	16.6667
F3_218	A	12	Pain	0	0	0
F3_219	A	12	Pain	16.6667	0	-16.6667
F3_220	A	12	Pain	0	0	0
F3_223	A	12	Pain	33.3333	33.3333	0
F3_224	A	12	Pain	16.6667	0	-16.6667
F3_225	A	12	Pain	66.6667	50	-16.6667
F3_227	A	12	Pain	16.6667	16.6667	0
F3_241	A	12	Pain	0	0	0
F3_250	A	12	Pain	0	0	0
F3_253	A	12	Pain	33.3333	0	-33.3333
F3_254	A	12	Pain	0	16.6667	16.6667
F3_256	A	12	Pain	0	16.6667	16.6667
F3_260	A	12	Pain	33.3333	16.6667	-16.6667
F3_266	A	12	Pain	0	50	50
F3_270	A	12	Pain	0	0	0
F3_272	A	12	Pain	0	0	0
F3_275	A	12	Pain	0	16.6667	16.6667
F3_278	A	12	Pain	0	33.3333	33.3333
F3_283	A	12	Pain	0	33.3333	33.3333
F3_287	A	12	Pain	0	16.6667	16.6667
F3_289	A	12	Pain	33.3333	33.3333	0
F3_290	A	12	Pain	0	0	0
F3_291	A	12	Pain	0	33.3333	33.3333
F3_002	B	12	Pain	33.3333	0	-33.3333
F3_003	B	12	Pain	16.6667	16.6667	0
F3_012	B	12	Pain	0	0	0
F3_013	B	12	Pain	33.3333	33.3333	0
F3_014	B	12	Pain	0	16.6667	16.6667
F3_027	B	12	Pain	0	0	0
F3_030	B	12	Pain	16.6667	0	-16.6667
F3_035	B	12	Pain	16.6667	33.3333	16.6667
F3_041	B	12	Pain	33.3333	0	-33.3333
F3_042	B	12	Pain	33.3333	16.6667	-16.6667
F3_045	B	12	Pain	0	0	0
F3_050	B	12	Pain	16.6667	50	33.3333
F3_054	B	12	Pain	0	0	0
F3_064	B	12	Pain	0	0	0
F3_067	B	12	Pain	16.6667	33.3333	16.6667
F3_069	B	12	Pain	0	0	0
F3_070	B	12	Pain	0	0	0
F3_077	B	12	Pain	0	16.6667	16.6667
F3_100	B	12	Pain	50	50	0
F3_103	B	12	Pain	33.3333	16.6667	-16.6667
F3_107	B	12	Pain	0	33.3333	33.3333
F3_120	B	12	Pain	83.3333	33.3333	-50
F3_126	B	12	Pain	33.3333	33.3333	0
F3_128	B	12	Pain	16.6667	33.3333	16.6667
F3_141	B	12	Pain	0	0	0
F3_145	B	12	Pain	0	16.6667	16.6667
F3_153	B	12	Pain	33.3333	0	-33.3333
F3_154	B	12	Pain	0	0	0
F3_169	B	12	Pain	50	0	-50
F3_173	B	12	Pain	33.3333	0	-33.3333
F3_175	B	12	Pain	0	33.3333	33.3333
F3_183	B	12	Pain	0	0	0
F3_212	B	12	Pain	0	0	0
F3_228	B	12	Pain	33.3333	33.3333	0
F3_229	B	12	Pain	0	33.3333	33.3333
F3_230	B	12	Pain	16.6667	0	-16.6667
F3_233	B	12	Pain	16.6667	50	33.3333
F3_238	B	12	Pain	0	33.3333	33.3333
F3_239	B	12	Pain	0	33.3333	33.3333
F3_246	B	12	Pain	0	50	50
F3_252	B	12	Pain	33.3333	50	16.6667
F3_262	B	12	Pain	16.6667	0	-16.6667
F3_267	B	12	Pain	0	0	0
F3_269	B	12	Pain	0	0	0
F3_271	B	12	Pain	16.6667	66.6667	50
F3_282	B	12	Pain	0	0	0
F3_017	A	18	Pain	0	0	0
F3_025	A	18	Pain	0	0	0
F3_026	A	18	Pain	0	0	0
F3_034	A	18	Pain	0	0	0
F3_036	A	18	Pain	0	0	0
F3_037	A	18	Pain	33.3333	33.3333	0
F3_040	A	18	Pain	33.3333	50	16.6667
F3_047	A	18	Pain	0	33.3333	33.3333
F3_053	A	18	Pain	0	0	0
F3_068	A	18	Pain	0	0	0
F3_074	A	18	Pain	0	16.6667	16.6667
F3_081	A	18	Pain	16.6667	33.3333	16.6667
F3_083	A	18	Pain	33.3333	0	-33.3333
F3_089	A	18	Pain	0	16.6667	16.6667
F3_095	A	18	Pain	0	33.3333	33.3333
F3_099	A	18	Pain	0	0	0
F3_104	A	18	Pain	0	0	0
F3_123	A	18	Pain	16.6667	0	-16.6667
F3_132	A	18	Pain	0	33.3333	33.3333
F3_146	A	18	Pain	16.6667	50	33.3333
F3_162	A	18	Pain	0	0	0
F3_168	A	18	Pain	0	33.3333	33.3333
F3_176	A	18	Pain	0	16.6667	16.6667
F3_182	A	18	Pain	0	0	0
F3_191	A	18	Pain	33.3333	50	16.6667
F3_204	A	18	Pain	0	33.3333	33.3333
F3_208	A	18	Pain	0	0	0
F3_219	A	18	Pain	16.6667	0	-16.6667
F3_220	A	18	Pain	0	0	0
F3_241	A	18	Pain	0	0	0
F3_250	A	18	Pain	0	0	0
F3_253	A	18	Pain	33.3333	0	-33.3333
F3_254	A	18	Pain	0	0	0
F3_256	A	18	Pain	0	16.6667	16.6667
F3_260	A	18	Pain	33.3333	0	-33.3333
F3_266	A	18	Pain	0	0	0
F3_270	A	18	Pain	0	0	0
F3_275	A	18	Pain	0	16.6667	16.6667
F3_287	A	18	Pain	0	0	0
F3_290	A	18	Pain	0	16.6667	16.6667
F3_291	A	18	Pain	0	33.3333	33.3333
F3_002	B	18	Pain	33.3333	0	-33.3333
F3_013	B	18	Pain	33.3333	16.6667	-16.6667
F3_014	B	18	Pain	0	16.6667	16.6667
F3_045	B	18	Pain	0	0	0
F3_050	B	18	Pain	16.6667	50	33.3333
F3_070	B	18	Pain	0	0	0
F3_077	B	18	Pain	0	0	0
F3_103	B	18	Pain	33.3333	0	-33.3333
F3_141	B	18	Pain	0	0	0
F3_153	B	18	Pain	33.3333	0	-33.3333
F3_154	B	18	Pain	0	0	0
F3_228	B	18	Pain	33.3333	33.3333	0
F3_229	B	18	Pain	0	50	50
F3_238	B	18	Pain	0	33.3333	33.3333
F3_239	B	18	Pain	0	16.6667	16.6667
F3_252	B	18	Pain	33.3333	50	16.6667
F3_267	B	18	Pain	0	33.3333	33.3333
F3_282	B	18	Pain	0	0	0
F3_010	A	6	Physical functioning	100	86.6667	-13.3333
F3_011	A	6	Physical functioning	93.3333	93.3333	0
F3_015	A	6	Physical functioning	100	100	0
F3_016	A	6	Physical functioning	93.3333	93.3333	0
F3_017	A	6	Physical functioning	100	86.6667	-13.3333
F3_020	A	6	Physical functioning	46.6667	80	33.3333
F3_022	A	6	Physical functioning	86.6667	86.6667	0
F3_023	A	6	Physical functioning	93.3333	93.3333	0
F3_024	A	6	Physical functioning	93.3333	93.3333	0
F3_025	A	6	Physical functioning	100	100	0
F3_026	A	6	Physical functioning	100	100	0
F3_033	A	6	Physical functioning	53.3333	46.6667	-6.66667
F3_034	A	6	Physical functioning	100	86.6667	-13.3333
F3_036	A	6	Physical functioning	93.3333	86.6667	-6.66667
F3_037	A	6	Physical functioning	53.3333	66.6667	13.3333
F3_038	A	6	Physical functioning	66.6667	66.6667	0
F3_040	A	6	Physical functioning	100	100	0
F3_044	A	6	Physical functioning	93.3333	66.6667	-26.6667
F3_046	A	6	Physical functioning	100	93.3333	-6.66667
F3_047	A	6	Physical functioning	100	86.6667	-13.3333
F3_053	A	6	Physical functioning	93.3333	100	6.66667
F3_055	A	6	Physical functioning	80	86.6667	6.66667
F3_057	A	6	Physical functioning	80	66.6667	-13.3333
F3_061	A	6	Physical functioning	100	100	0
F3_063	A	6	Physical functioning	86.6667	60	-26.6667
F3_065	A	6	Physical functioning	73.3333	86.6667	13.3333
F3_068	A	6	Physical functioning	86.6667	86.6667	0
F3_072	A	6	Physical functioning	100	46.6667	-53.3333
F3_073	A	6	Physical functioning	100	93.3333	-6.66667
F3_074	A	6	Physical functioning	100	86.6667	-13.3333
F3_076	A	6	Physical functioning	73.3333	80	6.66667
F3_078	A	6	Physical functioning	80	86.6667	6.66667
F3_081	A	6	Physical functioning	86.6667	80	-6.66667
F3_083	A	6	Physical functioning	73.3333	86.6667	13.3333
F3_085	A	6	Physical functioning	86.6667	80	-6.66667
F3_094	A	6	Physical functioning	73.3333	66.6667	-6.66667
F3_095	A	6	Physical functioning	80	86.6667	6.66667
F3_097	A	6	Physical functioning	86.6667	86.6667	0
F3_098	A	6	Physical functioning	53.3333	73.3333	20
F3_099	A	6	Physical functioning	100	93.3333	-6.66667
F3_104	A	6	Physical functioning	86.6667	66.6667	-20
F3_105	A	6	Physical functioning	86.6667	86.6667	0
F3_106	A	6	Physical functioning	66.6667	100	33.3333
F3_110	A	6	Physical functioning	86.6667	80	-6.66667
F3_111	A	6	Physical functioning	93.3333	86.6667	-6.66667
F3_115	A	6	Physical functioning	86.6667	100	13.3333
F3_116	A	6	Physical functioning	100	86.6667	-13.3333
F3_119	A	6	Physical functioning	86.6667	80	-6.66667
F3_121	A	6	Physical functioning	33.3333	93.3333	60
F3_123	A	6	Physical functioning	86.6667	100	13.3333
F3_124	A	6	Physical functioning	80	86.6667	6.66667
F3_132	A	6	Physical functioning	93.3333	80	-13.3333
F3_137	A	6	Physical functioning	100	86.6667	-13.3333
F3_139	A	6	Physical functioning	80	80	0
F3_146	A	6	Physical functioning	53.3333	46.6667	-6.66667
F3_147	A	6	Physical functioning	100	93.3333	-6.66667
F3_150	A	6	Physical functioning	80	93.3333	13.3333
F3_152	A	6	Physical functioning	100	86.6667	-13.3333
F3_160	A	6	Physical functioning	53.3333	60	6.66667
F3_162	A	6	Physical functioning	100	86.6667	-13.3333
F3_163	A	6	Physical functioning	100	93.3333	-6.66667
F3_165	A	6	Physical functioning	93.3333	80	-13.3333
F3_167	A	6	Physical functioning	80	100	20
F3_168	A	6	Physical functioning	86.6667	86.6667	0
F3_171	A	6	Physical functioning	100	93.3333	-6.66667
F3_176	A	6	Physical functioning	100	86.6667	-13.3333
F3_178	A	6	Physical functioning	100	93.3333	-6.66667
F3_179	A	6	Physical functioning	93.3333	93.3333	0
F3_182	A	6	Physical functioning	80	80	0
F3_184	A	6	Physical functioning	73.3333	100	26.6667
F3_185	A	6	Physical functioning	86.6667	86.6667	0
F3_191	A	6	Physical functioning	93.3333	86.6667	-6.66667
F3_193	A	6	Physical functioning	100	93.3333	-6.66667
F3_194	A	6	Physical functioning	86.6667	86.6667	0
F3_196	A	6	Physical functioning	100	73.3333	-26.6667
F3_197	A	6	Physical functioning	73.3333	60	-13.3333
F3_200	A	6	Physical functioning	60	73.3333	13.3333
F3_202	A	6	Physical functioning	86.6667	80	-6.66667
F3_203	A	6	Physical functioning	86.6667	93.3333	6.66667
F3_204	A	6	Physical functioning	86.6667	80	-6.66667
F3_205	A	6	Physical functioning	100	100	0
F3_208	A	6	Physical functioning	100	100	0
F3_210	A	6	Physical functioning	100	93.3333	-6.66667
F3_216	A	6	Physical functioning	86.6667	73.3333	-13.3333
F3_218	A	6	Physical functioning	100	86.6667	-13.3333
F3_219	A	6	Physical functioning	53.3333	86.6667	33.3333
F3_220	A	6	Physical functioning	100	100	0
F3_221	A	6	Physical functioning	93.3333	93.3333	0
F3_224	A	6	Physical functioning	100	93.3333	-6.66667
F3_225	A	6	Physical functioning	66.6667	46.6667	-20
F3_227	A	6	Physical functioning	73.3333	93.3333	20
F3_232	A	6	Physical functioning	100	86.6667	-13.3333
F3_235	A	6	Physical functioning	86.6667	93.3333	6.66667
F3_237	A	6	Physical functioning	80	93.3333	13.3333
F3_241	A	6	Physical functioning	100	93.3333	-6.66667
F3_247	A	6	Physical functioning	86.6667	86.6667	0
F3_248	A	6	Physical functioning	86.6667	80	-6.66667
[truncated: 1,046 more rows]

## Sheet: Fig3B_EQ5D_Index_Ind
Fig3B_EQ5D_Index_Ind
Individual patient-level EQ-5D-3L index scores underlying Figure 3B left panel.
record_id	arm	timepoint_months	index_score
F3_005	A	0	0.768
F3_006	A	0	0.418
F3_008	A	0	1
F3_010	A	0	0.705
F3_011	A	0	1
F3_015	A	0	1
F3_016	A	0	1
F3_017	A	0	1
F3_020	A	0	0.768
F3_022	A	0	1
F3_023	A	0	1
F3_024	A	0	1
F3_025	A	0	1
F3_026	A	0	1
F3_033	A	0	0.773
F3_034	A	0	1
F3_036	A	0	1
F3_037	A	0	0.804
F3_038	A	0	1
F3_040	A	0	0.705
F3_043	A	0	1
F3_044	A	0	0.785
F3_046	A	0	1
F3_047	A	0	0.785
F3_048	A	0	1
F3_053	A	0	1
F3_055	A	0	1
F3_057	A	0	1
F3_061	A	0	0.804
F3_062	A	0	0.693
F3_063	A	0	1
F3_065	A	0	0.586
F3_068	A	0	1
F3_072	A	0	1
F3_073	A	0	0.785
F3_074	A	0	1
F3_076	A	0	0.804
F3_078	A	0	0.586
F3_081	A	0	0.724
F3_083	A	0	0.741
F3_085	A	0	0.785
F3_089	A	0	0.785
F3_091	A	0	0.705
F3_093	A	0	0.785
F3_094	A	0	0.661
F3_095	A	0	0.773
F3_097	A	0	1
F3_098	A	0	0.506
F3_099	A	0	1
F3_104	A	0	0.804
F3_105	A	0	1
F3_106	A	0	0.804
F3_110	A	0	0.537
F3_111	A	0	0.768
F3_114	A	0	1
F3_115	A	0	1
F3_119	A	0	0.768
F3_121	A	0	0.329
F3_122	A	0	1
F3_123	A	0	1
F3_124	A	0	1
F3_129	A	0	1
F3_132	A	0	0.785
F3_133	A	0	1
F3_137	A	0	1
F3_138	A	0	1
F3_139	A	0	0.785
F3_142	A	0	1
F3_144	A	0	0.773
F3_146	A	0	0.595
F3_147	A	0	1
F3_150	A	0	1
F3_152	A	0	1
F3_157	A	0	1
F3_158	A	0	1
F3_160	A	0	0.586
F3_162	A	0	1
F3_163	A	0	0.768
F3_165	A	0	1
F3_167	A	0	1
F3_168	A	0	1
F3_170	A	0	0.63
F3_171	A	0	1
F3_176	A	0	0.768
F3_178	A	0	1
F3_179	A	0	1
F3_182	A	0	0.586
F3_184	A	0	0.705
F3_185	A	0	0.705
F3_190	A	0	1
F3_191	A	0	0.785
F3_193	A	0	1
F3_194	A	0	0.785
F3_196	A	0	1
F3_197	A	0	0.595
F3_200	A	0	0.705
F3_202	A	0	0.768
F3_203	A	0	0.768
F3_204	A	0	1
F3_205	A	0	1
F3_206	A	0	0.785
F3_208	A	0	1
F3_209	A	0	0.649
F3_210	A	0	1
F3_214	A	0	0.736
F3_216	A	0	0.705
F3_218	A	0	0.785
F3_219	A	0	0.804
F3_220	A	0	1
F3_221	A	0	0.768
F3_223	A	0	0.586
F3_224	A	0	1
F3_225	A	0	0.607
F3_227	A	0	0.661
F3_232	A	0	0.705
F3_235	A	0	1
F3_237	A	0	1
F3_240	A	0	0.612
F3_241	A	0	1
F3_247	A	0	1
F3_248	A	0	0.773
F3_249	A	0	1
F3_250	A	0	1
F3_253	A	0	0.768
F3_254	A	0	1
F3_256	A	0	1
F3_260	A	0	0.773
F3_261	A	0	0.804
F3_263	A	0	0.649
F3_265	A	0	0.785
F3_270	A	0	1
F3_272	A	0	1
F3_273	A	0	0.768
F3_275	A	0	1
F3_277	A	0	1
F3_278	A	0	0.666
F3_279	A	0	1
F3_280	A	0	1
F3_283	A	0	1
F3_286	A	0	0.705
F3_287	A	0	1
F3_289	A	0	0.635
F3_290	A	0	0.785
F3_291	A	0	1
F3_292	A	0	0.785
F3_002	B	0	0.785
F3_003	B	0	1
F3_004	B	0	0.785
F3_007	B	0	0.768
F3_009	B	0	1
F3_012	B	0	0.785
F3_013	B	0	0.768
F3_014	B	0	0.785
F3_018	B	0	0.693
F3_021	B	0	0.612
F3_027	B	0	0.773
F3_028	B	0	0.736
F3_029	B	0	1
F3_030	B	0	1
F3_031	B	0	0.768
F3_032	B	0	0.724
F3_035	B	0	0.705
F3_039	B	0	0.768
F3_041	B	0	0.586
F3_042	B	0	0.675
F3_045	B	0	1
F3_049	B	0	1
F3_050	B	0	0.785
F3_051	B	0	1
F3_052	B	0	0.785
F3_054	B	0	0.71
F3_056	B	0	1
F3_058	B	0	1
F3_060	B	0	0.768
F3_064	B	0	1
F3_066	B	0	0.773
F3_067	B	0	1
F3_069	B	0	1
F3_070	B	0	1
F3_071	B	0	0.586
F3_075	B	0	0.705
F3_077	B	0	1
F3_079	B	0	1
F3_080	B	0	0.785
F3_082	B	0	0.785
F3_084	B	0	0.785
F3_086	B	0	0.649
F3_087	B	0	1
F3_088	B	0	0.768
F3_090	B	0	0.586
F3_092	B	0	1
F3_096	B	0	1
F3_100	B	0	0.63
F3_101	B	0	0.705
F3_102	B	0	0.649
F3_103	B	0	0.705
F3_107	B	0	1
F3_108	B	0	0.705
F3_109	B	0	1
F3_112	B	0	0.586
F3_113	B	0	1
F3_117	B	0	0.768
F3_118	B	0	1
F3_120	B	0	0.547
F3_125	B	0	0.661
F3_126	B	0	0.705
F3_127	B	0	1
F3_128	B	0	0.693
F3_130	B	0	1
F3_131	B	0	0.785
F3_134	B	0	0.724
F3_135	B	0	1
F3_136	B	0	1
F3_140	B	0	1
F3_141	B	0	1
F3_143	B	0	0.661
F3_145	B	0	1
F3_148	B	0	1
F3_149	B	0	1
F3_151	B	0	0.785
F3_153	B	0	0.581
F3_154	B	0	1
F3_155	B	0	1
F3_156	B	0	1
F3_159	B	0	1
F3_161	B	0	0.535
F3_164	B	0	0.773
F3_166	B	0	0.693
F3_169	B	0	0.595
F3_172	B	0	0.612
F3_173	B	0	0.724
F3_174	B	0	0.768
F3_175	B	0	1
F3_177	B	0	0.773
F3_180	B	0	0.705
F3_181	B	0	0.785
F3_183	B	0	0.785
F3_186	B	0	1
F3_187	B	0	0.768
F3_188	B	0	1
F3_189	B	0	0.768
F3_192	B	0	0.666
F3_195	B	0	0.693
F3_198	B	0	1
F3_199	B	0	0.768
F3_201	B	0	0.71
F3_207	B	0	1
F3_211	B	0	1
F3_212	B	0	1
F3_213	B	0	0.649
F3_215	B	0	0.586
F3_217	B	0	1
F3_222	B	0	0.785
F3_226	B	0	0.472
F3_228	B	0	0.71
F3_229	B	0	1
F3_230	B	0	0.785
F3_231	B	0	0.724
F3_233	B	0	0.661
F3_234	B	0	1
F3_236	B	0	0.804
F3_238	B	0	1
F3_239	B	0	0.773
F3_242	B	0	0.693
F3_243	B	0	1
F3_244	B	0	1
F3_245	B	0	0.705
F3_246	B	0	1
F3_252	B	0	0.693
F3_255	B	0	0.586
F3_257	B	0	0.768
F3_258	B	0	1
F3_259	B	0	1
F3_262	B	0	1
F3_264	B	0	1
F3_267	B	0	1
F3_268	B	0	0.785
F3_269	B	0	1
F3_271	B	0	1
F3_274	B	0	0.369
F3_276	B	0	1
F3_281	B	0	0.693
F3_282	B	0	1
F3_284	B	0	0.344
F3_285	B	0	0.586
F3_288	B	0	1
F3_010	A	6	0.586
F3_011	A	6	1
F3_015	A	6	1
F3_016	A	6	1
F3_017	A	6	0.768
F3_020	A	6	0.532
F3_022	A	6	0.768
F3_023	A	6	0.768
F3_024	A	6	0.804
F3_025	A	6	1
F3_026	A	6	1
F3_033	A	6	0.586
F3_034	A	6	1
F3_036	A	6	1
F3_037	A	6	0.675
F3_038	A	6	0.768
F3_040	A	6	1
F3_044	A	6	0.418
F3_046	A	6	1
F3_047	A	6	0.661
F3_053	A	6	1
F3_055	A	6	0.768
F3_057	A	6	0.532
F3_061	A	6	0.773
F3_063	A	6	0.649
F3_065	A	6	0.705
F3_068	A	6	1
F3_072	A	6	0.535
F3_073	A	6	0.768
F3_074	A	6	0.714
F3_076	A	6	0.768
F3_078	A	6	0.724
F3_081	A	6	0.724
F3_083	A	6	1
F3_085	A	6	0.649
F3_094	A	6	0.649
F3_095	A	6	0.729
F3_097	A	6	1
F3_098	A	6	0.768
F3_099	A	6	1
F3_104	A	6	0.768
F3_105	A	6	0.705
F3_106	A	6	1
F3_110	A	6	0.785
F3_111	A	6	0.768
F3_115	A	6	1
F3_116	A	6	0.804
F3_119	A	6	0.649
F3_121	A	6	1
F3_123	A	6	1
F3_124	A	6	0.785
F3_132	A	6	0.705
F3_137	A	6	0.804
F3_139	A	6	0.649
F3_146	A	6	0.729
F3_147	A	6	1
F3_150	A	6	0.693
F3_152	A	6	0.705
F3_160	A	6	0.649
F3_162	A	6	0.768
F3_163	A	6	1
F3_165	A	6	1
F3_167	A	6	1
F3_168	A	6	0.729
F3_171	A	6	1
F3_176	A	6	0.661
F3_178	A	6	1
F3_179	A	6	0.768
F3_182	A	6	0.768
F3_184	A	6	0.785
F3_185	A	6	0.705
F3_191	A	6	0.768
F3_193	A	6	1
F3_194	A	6	1
F3_196	A	6	1
F3_197	A	6	0.532
F3_200	A	6	0.63
F3_202	A	6	0.724
F3_203	A	6	0.724
F3_204	A	6	0.649
F3_205	A	6	1
F3_208	A	6	1
F3_210	A	6	1
F3_216	A	6	0.586
F3_218	A	6	0.768
F3_219	A	6	1
F3_220	A	6	1
F3_221	A	6	0.661
F3_224	A	6	1
F3_225	A	6	0.586
F3_227	A	6	1
F3_232	A	6	0.768
F3_235	A	6	0.768
F3_237	A	6	0.768
F3_241	A	6	1
F3_247	A	6	0.785
F3_248	A	6	0.693
F3_249	A	6	0.768
F3_250	A	6	0.794
F3_253	A	6	1
F3_254	A	6	1
F3_256	A	6	1
F3_260	A	6	0.693
F3_265	A	6	1
F3_266	A	6	0.532
F3_270	A	6	1
F3_272	A	6	1
F3_273	A	6	1
F3_275	A	6	0.693
F3_277	A	6	1
F3_278	A	6	0.768
F3_279	A	6	0.785
F3_280	A	6	1
F3_283	A	6	1
F3_287	A	6	1
F3_289	A	6	0.768
F3_290	A	6	1
F3_291	A	6	1
F3_002	B	6	1
F3_003	B	6	1
F3_004	B	6	-0.111
F3_012	B	6	0.741
F3_013	B	6	0.768
F3_014	B	6	0.768
F3_019	B	6	0.773
F3_027	B	6	0.666
F3_030	B	6	1
F3_031	B	6	0.649
F3_032	B	6	0.595
F3_035	B	6	0.661
F3_041	B	6	0.729
F3_042	B	6	0.768
F3_045	B	6	1
F3_051	B	6	1
F3_054	B	6	1
F3_058	B	6	0.768
F3_059	B	6	0.595
F3_064	B	6	0.729
F3_066	B	6	0.595
F3_067	B	6	1
F3_069	B	6	1
F3_070	B	6	0.661
F3_071	B	6	0.586
F3_077	B	6	0.729
F3_079	B	6	0.675
F3_082	B	6	0.586
F3_086	B	6	0.649
F3_087	B	6	0.586
F3_100	B	6	0.675
F3_101	B	6	0.693
F3_103	B	6	0.63
F3_107	B	6	0.768
F3_108	B	6	0.586
F3_112	B	6	0.443
F3_113	B	6	0.693
F3_118	B	6	1
F3_120	B	6	0.532
F3_126	B	6	0.705
F3_128	B	6	0.768
F3_130	B	6	0.741
F3_131	B	6	0.661
F3_134	B	6	0.649
F3_141	B	6	1
F3_143	B	6	0.532
F3_145	B	6	0.768
F3_149	B	6	0.693
F3_151	B	6	0.693
F3_153	B	6	0.581
F3_154	B	6	0.649
F3_155	B	6	0.586
F3_159	B	6	0.649
F3_169	B	6	0.687
F3_173	B	6	0.729
F3_175	B	6	0.591
F3_177	B	6	0.768
F3_183	B	6	0.768
F3_186	B	6	1
F3_188	B	6	0.768
F3_189	B	6	0.687
F3_192	B	6	0.595
F3_195	B	6	0.693
F3_201	B	6	0.576
F3_207	B	6	1
F3_211	B	6	0.595
F3_212	B	6	1
F3_213	B	6	0.649
F3_228	B	6	0.532
F3_229	B	6	1
F3_230	B	6	0.724
F3_233	B	6	0.595
F3_234	B	6	0.768
F3_238	B	6	1
F3_239	B	6	0.649
F3_242	B	6	0.532
F3_243	B	6	0.785
F3_245	B	6	0.768
F3_246	B	6	1
F3_262	B	6	0.773
F3_264	B	6	0.768
F3_267	B	6	0.768
F3_268	B	6	1
F3_269	B	6	0.724
F3_271	B	6	0.768
F3_282	B	6	0.768
F3_284	B	6	1
F3_010	A	12	0.586
F3_015	A	12	0.768
F3_016	A	12	1
F3_017	A	12	0.804
F3_022	A	12	0.773
F3_024	A	12	0.729
F3_025	A	12	1
F3_026	A	12	1
F3_034	A	12	1
F3_036	A	12	1
F3_037	A	12	0.532
F3_038	A	12	0.773
F3_040	A	12	1
F3_044	A	12	0.052
F3_047	A	12	0.705
F3_053	A	12	1
F3_065	A	12	0.586
F3_068	A	12	1
F3_072	A	12	1
F3_074	A	12	0.418
F3_078	A	12	0.661
F3_081	A	12	0.729
F3_095	A	12	0.729
F3_097	A	12	0.804
F3_099	A	12	1
F3_104	A	12	0.649
F3_106	A	12	1
F3_115	A	12	1
F3_121	A	12	0.785
F3_123	A	12	0.768
F3_124	A	12	0.724
F3_132	A	12	0.595
F3_137	A	12	0.661
F3_146	A	12	0.773
F3_147	A	12	1
F3_150	A	12	0.768
F3_152	A	12	0.768
F3_160	A	12	0.586
F3_162	A	12	0.768
F3_165	A	12	0.768
F3_168	A	12	0.693
F3_176	A	12	0.741
F3_182	A	12	0.768
F3_184	A	12	1
F3_191	A	12	0.768
F3_193	A	12	0.773
F3_202	A	12	0.768
F3_204	A	12	0.586
F3_208	A	12	1
F3_210	A	12	0.649
F3_218	A	12	0.661
F3_219	A	12	1
F3_220	A	12	1
F3_223	A	12	0.586
F3_224	A	12	1
F3_225	A	12	0.532
F3_227	A	12	0.661
F3_241	A	12	1
F3_250	A	12	0.785
F3_253	A	12	1
F3_254	A	12	0.785
F3_256	A	12	1
F3_260	A	12	0.773
F3_266	A	12	0.586
F3_270	A	12	1
F3_272	A	12	0.773
F3_275	A	12	0.768
F3_278	A	12	0.586
F3_283	A	12	0.693
F3_287	A	12	0.693
F3_289	A	12	0.724
F3_290	A	12	0.768
F3_291	A	12	0.67
F3_002	B	12	1
F3_003	B	12	0.768
F3_012	B	12	0.804
F3_013	B	12	1
F3_014	B	12	0.768
F3_027	B	12	0.729
F3_030	B	12	1
F3_035	B	12	0.649
F3_041	B	12	0.649
F3_042	B	12	0.474
F3_045	B	12	1
F3_050	B	12	0.705
F3_054	B	12	0.675
F3_064	B	12	0.649
F3_067	B	12	0.768
F3_069	B	12	0.532
F3_070	B	12	1
F3_077	B	12	0.768
F3_100	B	12	0.532
F3_103	B	12	0.649
F3_107	B	12	0.649
F3_120	B	12	0.612
F3_126	B	12	0.768
F3_128	B	12	0.724
F3_141	B	12	1
F3_145	B	12	0.693
F3_153	B	12	0.71
F3_154	B	12	0.804
F3_169	B	12	0.656
F3_173	B	12	0.418
F3_175	B	12	0.705
F3_183	B	12	0.768
F3_212	B	12	0.773
F3_228	B	12	0.586
F3_229	B	12	0.443
F3_230	B	12	1
F3_233	B	12	0.768
F3_238	B	12	0.724
F3_239	B	12	0.693
F3_246	B	12	1
F3_252	B	12	0.649
F3_262	B	12	0.804
F3_267	B	12	1
F3_269	B	12	0.724
F3_271	B	12	0.661
F3_282	B	12	0.693
F3_016	A	18	0.804
F3_017	A	18	0.693
F3_025	A	18	1
F3_026	A	18	0.768
F3_034	A	18	0.661
F3_036	A	18	1
F3_037	A	18	0.595
F3_040	A	18	0.768
F3_047	A	18	0.705
F3_053	A	18	1
F3_065	A	18	0.595
F3_068	A	18	1
F3_074	A	18	-0.062
F3_081	A	18	0.768
F3_083	A	18	1
F3_089	A	18	0.586
F3_095	A	18	0.649
F3_099	A	18	0.768
F3_104	A	18	1
F3_123	A	18	1
F3_132	A	18	0.532
F3_146	A	18	0.532
F3_162	A	18	0.804
F3_168	A	18	0.649
F3_176	A	18	0.724
F3_182	A	18	0.649
F3_191	A	18	0.705
F3_204	A	18	0.63
F3_208	A	18	1
F3_219	A	18	1
F3_220	A	18	1
F3_241	A	18	0.71
F3_250	A	18	0.741
F3_253	A	18	1
F3_254	A	18	0.785
F3_256	A	18	0.768
F3_260	A	18	0.729
F3_266	A	18	0.705
F3_270	A	18	1
F3_275	A	18	0.768
F3_287	A	18	1
F3_290	A	18	0.768
F3_291	A	18	0.768
F3_002	B	18	1
F3_013	B	18	1
F3_014	B	18	0.586
F3_045	B	18	1
F3_050	B	18	0.705
F3_070	B	18	0.804
F3_077	B	18	0.724
F3_103	B	18	0.71
F3_141	B	18	1
F3_153	B	18	0.666
F3_154	B	18	0.768
F3_228	B	18	0.768
F3_229	B	18	0.63
F3_238	B	18	0.693
F3_239	B	18	0.649
F3_252	B	18	0.532
F3_267	B	18	1
F3_282	B	18	0.768

## Sheet: Fig3B_EQ5D_Delta_Ind
Fig3B_EQ5D_Delta_Ind
Individual patient-level EQ-5D-3L change-from-baseline values underlying Figure 3B right panel. Baseline delta values are 0 by definition.
record_id	arm	timepoint_months	baseline_index_score	followup_index_score	delta_value
F3_005	A	0	0.768	0.768	0
F3_006	A	0	0.418	0.418	0
F3_008	A	0	1	1	0
F3_010	A	0	0.705	0.705	0
F3_011	A	0	1	1	0
F3_015	A	0	1	1	0
F3_016	A	0	1	1	0
F3_017	A	0	1	1	0
F3_020	A	0	0.768	0.768	0
F3_022	A	0	1	1	0
F3_023	A	0	1	1	0
F3_024	A	0	1	1	0
F3_025	A	0	1	1	0
F3_026	A	0	1	1	0
F3_033	A	0	0.773	0.773	0
F3_034	A	0	1	1	0
F3_036	A	0	1	1	0
F3_037	A	0	0.804	0.804	0
F3_038	A	0	1	1	0
F3_040	A	0	0.705	0.705	0
F3_043	A	0	1	1	0
F3_044	A	0	0.785	0.785	0
F3_046	A	0	1	1	0
F3_047	A	0	0.785	0.785	0
F3_048	A	0	1	1	0
F3_053	A	0	1	1	0
F3_055	A	0	1	1	0
F3_057	A	0	1	1	0
F3_061	A	0	0.804	0.804	0
F3_062	A	0	0.693	0.693	0
F3_063	A	0	1	1	0
F3_065	A	0	0.586	0.586	0
F3_068	A	0	1	1	0
F3_072	A	0	1	1	0
F3_073	A	0	0.785	0.785	0
F3_074	A	0	1	1	0
F3_076	A	0	0.804	0.804	0
F3_078	A	0	0.586	0.586	0
F3_081	A	0	0.724	0.724	0
F3_083	A	0	0.741	0.741	0
F3_085	A	0	0.785	0.785	0
F3_089	A	0	0.785	0.785	0
F3_091	A	0	0.705	0.705	0
F3_093	A	0	0.785	0.785	0
F3_094	A	0	0.661	0.661	0
F3_095	A	0	0.773	0.773	0
F3_097	A	0	1	1	0
F3_098	A	0	0.506	0.506	0
F3_099	A	0	1	1	0
F3_104	A	0	0.804	0.804	0
F3_105	A	0	1	1	0
F3_106	A	0	0.804	0.804	0
F3_110	A	0	0.537	0.537	0
F3_111	A	0	0.768	0.768	0
F3_114	A	0	1	1	0
F3_115	A	0	1	1	0
F3_119	A	0	0.768	0.768	0
F3_121	A	0	0.329	0.329	0
F3_122	A	0	1	1	0
F3_123	A	0	1	1	0
F3_124	A	0	1	1	0
F3_129	A	0	1	1	0
F3_132	A	0	0.785	0.785	0
F3_133	A	0	1	1	0
F3_137	A	0	1	1	0
F3_138	A	0	1	1	0
F3_139	A	0	0.785	0.785	0
F3_142	A	0	1	1	0
F3_144	A	0	0.773	0.773	0
F3_146	A	0	0.595	0.595	0
F3_147	A	0	1	1	0
F3_150	A	0	1	1	0
F3_152	A	0	1	1	0
F3_157	A	0	1	1	0
F3_158	A	0	1	1	0
F3_160	A	0	0.586	0.586	0
F3_162	A	0	1	1	0
F3_163	A	0	0.768	0.768	0
F3_165	A	0	1	1	0
F3_167	A	0	1	1	0
F3_168	A	0	1	1	0
F3_170	A	0	0.63	0.63	0
F3_171	A	0	1	1	0
F3_176	A	0	0.768	0.768	0
F3_178	A	0	1	1	0
F3_179	A	0	1	1	0
F3_182	A	0	0.586	0.586	0
F3_184	A	0	0.705	0.705	0
F3_185	A	0	0.705	0.705	0
F3_190	A	0	1	1	0
F3_191	A	0	0.785	0.785	0
F3_193	A	0	1	1	0
F3_194	A	0	0.785	0.785	0
F3_196	A	0	1	1	0
F3_197	A	0	0.595	0.595	0
F3_200	A	0	0.705	0.705	0
F3_202	A	0	0.768	0.768	0
F3_203	A	0	0.768	0.768	0
F3_204	A	0	1	1	0
F3_205	A	0	1	1	0
F3_206	A	0	0.785	0.785	0
F3_208	A	0	1	1	0
F3_209	A	0	0.649	0.649	0
F3_210	A	0	1	1	0
F3_214	A	0	0.736	0.736	0
F3_216	A	0	0.705	0.705	0
F3_218	A	0	0.785	0.785	0
F3_219	A	0	0.804	0.804	0
F3_220	A	0	1	1	0
F3_221	A	0	0.768	0.768	0
F3_223	A	0	0.586	0.586	0
F3_224	A	0	1	1	0
F3_225	A	0	0.607	0.607	0
F3_227	A	0	0.661	0.661	0
F3_232	A	0	0.705	0.705	0
F3_235	A	0	1	1	0
F3_237	A	0	1	1	0
F3_240	A	0	0.612	0.612	0
F3_241	A	0	1	1	0
F3_247	A	0	1	1	0
F3_248	A	0	0.773	0.773	0
F3_249	A	0	1	1	0
F3_250	A	0	1	1	0
F3_253	A	0	0.768	0.768	0
F3_254	A	0	1	1	0
F3_256	A	0	1	1	0
F3_260	A	0	0.773	0.773	0
F3_261	A	0	0.804	0.804	0
F3_263	A	0	0.649	0.649	0
F3_265	A	0	0.785	0.785	0
F3_270	A	0	1	1	0
F3_272	A	0	1	1	0
F3_273	A	0	0.768	0.768	0
F3_275	A	0	1	1	0
F3_277	A	0	1	1	0
F3_278	A	0	0.666	0.666	0
F3_279	A	0	1	1	0
F3_280	A	0	1	1	0
F3_283	A	0	1	1	0
F3_286	A	0	0.705	0.705	0
F3_287	A	0	1	1	0
F3_289	A	0	0.635	0.635	0
F3_290	A	0	0.785	0.785	0
F3_291	A	0	1	1	0
F3_292	A	0	0.785	0.785	0
F3_002	B	0	0.785	0.785	0
F3_003	B	0	1	1	0
F3_004	B	0	0.785	0.785	0
F3_007	B	0	0.768	0.768	0
F3_009	B	0	1	1	0
F3_012	B	0	0.785	0.785	0
F3_013	B	0	0.768	0.768	0
F3_014	B	0	0.785	0.785	0
F3_018	B	0	0.693	0.693	0
F3_021	B	0	0.612	0.612	0
F3_027	B	0	0.773	0.773	0
F3_028	B	0	0.736	0.736	0
F3_029	B	0	1	1	0
F3_030	B	0	1	1	0
F3_031	B	0	0.768	0.768	0
F3_032	B	0	0.724	0.724	0
F3_035	B	0	0.705	0.705	0
F3_039	B	0	0.768	0.768	0
F3_041	B	0	0.586	0.586	0
F3_042	B	0	0.675	0.675	0
F3_045	B	0	1	1	0
F3_049	B	0	1	1	0
F3_050	B	0	0.785	0.785	0
F3_051	B	0	1	1	0
F3_052	B	0	0.785	0.785	0
F3_054	B	0	0.71	0.71	0
F3_056	B	0	1	1	0
F3_058	B	0	1	1	0
F3_060	B	0	0.768	0.768	0
F3_064	B	0	1	1	0
F3_066	B	0	0.773	0.773	0
F3_067	B	0	1	1	0
F3_069	B	0	1	1	0
F3_070	B	0	1	1	0
F3_071	B	0	0.586	0.586	0
F3_075	B	0	0.705	0.705	0
F3_077	B	0	1	1	0
F3_079	B	0	1	1	0
F3_080	B	0	0.785	0.785	0
F3_082	B	0	0.785	0.785	0
F3_084	B	0	0.785	0.785	0
F3_086	B	0	0.649	0.649	0
F3_087	B	0	1	1	0
F3_088	B	0	0.768	0.768	0
F3_090	B	0	0.586	0.586	0
F3_092	B	0	1	1	0
F3_096	B	0	1	1	0
F3_100	B	0	0.63	0.63	0
F3_101	B	0	0.705	0.705	0
F3_102	B	0	0.649	0.649	0
F3_103	B	0	0.705	0.705	0
F3_107	B	0	1	1	0
F3_108	B	0	0.705	0.705	0
F3_109	B	0	1	1	0
F3_112	B	0	0.586	0.586	0
F3_113	B	0	1	1	0
F3_117	B	0	0.768	0.768	0
F3_118	B	0	1	1	0
F3_120	B	0	0.547	0.547	0
F3_125	B	0	0.661	0.661	0
F3_126	B	0	0.705	0.705	0
F3_127	B	0	1	1	0
F3_128	B	0	0.693	0.693	0
F3_130	B	0	1	1	0
F3_131	B	0	0.785	0.785	0
F3_134	B	0	0.724	0.724	0
F3_135	B	0	1	1	0
F3_136	B	0	1	1	0
F3_140	B	0	1	1	0
F3_141	B	0	1	1	0
F3_143	B	0	0.661	0.661	0
F3_145	B	0	1	1	0
F3_148	B	0	1	1	0
F3_149	B	0	1	1	0
F3_151	B	0	0.785	0.785	0
F3_153	B	0	0.581	0.581	0
F3_154	B	0	1	1	0
F3_155	B	0	1	1	0
F3_156	B	0	1	1	0
F3_159	B	0	1	1	0
F3_161	B	0	0.535	0.535	0
F3_164	B	0	0.773	0.773	0
F3_166	B	0	0.693	0.693	0
F3_169	B	0	0.595	0.595	0
F3_172	B	0	0.612	0.612	0
F3_173	B	0	0.724	0.724	0
F3_174	B	0	0.768	0.768	0
F3_175	B	0	1	1	0
F3_177	B	0	0.773	0.773	0
F3_180	B	0	0.705	0.705	0
F3_181	B	0	0.785	0.785	0
F3_183	B	0	0.785	0.785	0
F3_186	B	0	1	1	0
F3_187	B	0	0.768	0.768	0
F3_188	B	0	1	1	0
F3_189	B	0	0.768	0.768	0
F3_192	B	0	0.666	0.666	0
F3_195	B	0	0.693	0.693	0
F3_198	B	0	1	1	0
F3_199	B	0	0.768	0.768	0
F3_201	B	0	0.71	0.71	0
F3_207	B	0	1	1	0
F3_211	B	0	1	1	0
F3_212	B	0	1	1	0
F3_213	B	0	0.649	0.649	0
F3_215	B	0	0.586	0.586	0
F3_217	B	0	1	1	0
F3_222	B	0	0.785	0.785	0
F3_226	B	0	0.472	0.472	0
F3_228	B	0	0.71	0.71	0
F3_229	B	0	1	1	0
F3_230	B	0	0.785	0.785	0
F3_231	B	0	0.724	0.724	0
F3_233	B	0	0.661	0.661	0
F3_234	B	0	1	1	0
F3_236	B	0	0.804	0.804	0
F3_238	B	0	1	1	0
F3_239	B	0	0.773	0.773	0
F3_242	B	0	0.693	0.693	0
F3_243	B	0	1	1	0
F3_244	B	0	1	1	0
F3_245	B	0	0.705	0.705	0
F3_246	B	0	1	1	0
F3_252	B	0	0.693	0.693	0
F3_255	B	0	0.586	0.586	0
F3_257	B	0	0.768	0.768	0
F3_258	B	0	1	1	0
F3_259	B	0	1	1	0
F3_262	B	0	1	1	0
F3_264	B	0	1	1	0
F3_267	B	0	1	1	0
F3_268	B	0	0.785	0.785	0
F3_269	B	0	1	1	0
F3_271	B	0	1	1	0
F3_274	B	0	0.369	0.369	0
F3_276	B	0	1	1	0
F3_281	B	0	0.693	0.693	0
F3_282	B	0	1	1	0
F3_284	B	0	0.344	0.344	0
F3_285	B	0	0.586	0.586	0
F3_288	B	0	1	1	0
F3_010	A	6	0.705	0.586	-0.119
F3_011	A	6	1	1	0
F3_015	A	6	1	1	0
F3_016	A	6	1	1	0
F3_017	A	6	1	0.768	-0.232
F3_020	A	6	0.768	0.532	-0.236
F3_022	A	6	1	0.768	-0.232
F3_023	A	6	1	0.768	-0.232
F3_024	A	6	1	0.804	-0.196
F3_025	A	6	1	1	0
F3_026	A	6	1	1	0
F3_033	A	6	0.773	0.586	-0.187
F3_034	A	6	1	1	0
F3_036	A	6	1	1	0
F3_037	A	6	0.804	0.675	-0.129
F3_038	A	6	1	0.768	-0.232
F3_040	A	6	0.705	1	0.295
F3_044	A	6	0.785	0.418	-0.367
F3_046	A	6	1	1	0
F3_047	A	6	0.785	0.661	-0.124
F3_053	A	6	1	1	0
F3_055	A	6	1	0.768	-0.232
F3_057	A	6	1	0.532	-0.468
F3_061	A	6	0.804	0.773	-0.031
F3_063	A	6	1	0.649	-0.351
F3_065	A	6	0.586	0.705	0.119
F3_068	A	6	1	1	0
F3_072	A	6	1	0.535	-0.465
F3_073	A	6	0.785	0.768	-0.017
F3_074	A	6	1	0.714	-0.286
F3_076	A	6	0.804	0.768	-0.036
F3_078	A	6	0.586	0.724	0.138
F3_081	A	6	0.724	0.724	0
F3_083	A	6	0.741	1	0.259
F3_085	A	6	0.785	0.649	-0.136
F3_094	A	6	0.661	0.649	-0.012
F3_095	A	6	0.773	0.729	-0.044
F3_097	A	6	1	1	0
F3_098	A	6	0.506	0.768	0.262
F3_099	A	6	1	1	0
F3_104	A	6	0.804	0.768	-0.036
F3_105	A	6	1	0.705	-0.295
F3_106	A	6	0.804	1	0.196
F3_110	A	6	0.537	0.785	0.248
F3_111	A	6	0.768	0.768	0
F3_115	A	6	1	1	0
F3_119	A	6	0.768	0.649	-0.119
F3_121	A	6	0.329	1	0.671
F3_123	A	6	1	1	0
F3_124	A	6	1	0.785	-0.215
F3_132	A	6	0.785	0.705	-0.08
F3_137	A	6	1	0.804	-0.196
F3_139	A	6	0.785	0.649	-0.136
F3_146	A	6	0.595	0.729	0.134
F3_147	A	6	1	1	0
F3_150	A	6	1	0.693	-0.307
F3_152	A	6	1	0.705	-0.295
F3_160	A	6	0.586	0.649	0.063
F3_162	A	6	1	0.768	-0.232
F3_163	A	6	0.768	1	0.232
F3_165	A	6	1	1	0
F3_167	A	6	1	1	0
F3_168	A	6	1	0.729	-0.271
F3_171	A	6	1	1	0
F3_176	A	6	0.768	0.661	-0.107
F3_178	A	6	1	1	0
F3_179	A	6	1	0.768	-0.232
F3_182	A	6	0.586	0.768	0.182
F3_184	A	6	0.705	0.785	0.08
F3_185	A	6	0.705	0.705	0
F3_191	A	6	0.785	0.768	-0.017
F3_193	A	6	1	1	0
F3_194	A	6	0.785	1	0.215
F3_196	A	6	1	1	0
F3_197	A	6	0.595	0.532	-0.063
F3_200	A	6	0.705	0.63	-0.075
F3_202	A	6	0.768	0.724	-0.044
F3_203	A	6	0.768	0.724	-0.044
F3_204	A	6	1	0.649	-0.351
F3_205	A	6	1	1	0
F3_208	A	6	1	1	0
F3_210	A	6	1	1	0
F3_216	A	6	0.705	0.586	-0.119
F3_218	A	6	0.785	0.768	-0.017
F3_219	A	6	0.804	1	0.196
F3_220	A	6	1	1	0
F3_221	A	6	0.768	0.661	-0.107
F3_224	A	6	1	1	0
F3_225	A	6	0.607	0.586	-0.021
F3_227	A	6	0.661	1	0.339
F3_232	A	6	0.705	0.768	0.063
F3_235	A	6	1	0.768	-0.232
F3_237	A	6	1	0.768	-0.232
F3_241	A	6	1	1	0
F3_247	A	6	1	0.785	-0.215
F3_248	A	6	0.773	0.693	-0.08
F3_249	A	6	1	0.768	-0.232
F3_250	A	6	1	0.794	-0.206
F3_253	A	6	0.768	1	0.232
F3_254	A	6	1	1	0
F3_256	A	6	1	1	0
F3_260	A	6	0.773	0.693	-0.08
F3_265	A	6	0.785	1	0.215
F3_270	A	6	1	1	0
F3_272	A	6	1	1	0
F3_273	A	6	0.768	1	0.232
F3_275	A	6	1	0.693	-0.307
F3_277	A	6	1	1	0
F3_278	A	6	0.666	0.768	0.102
F3_279	A	6	1	0.785	-0.215
F3_280	A	6	1	1	0
F3_283	A	6	1	1	0
F3_287	A	6	1	1	0
F3_289	A	6	0.635	0.768	0.133
F3_290	A	6	0.785	1	0.215
F3_291	A	6	1	1	0
F3_002	B	6	0.785	1	0.215
F3_003	B	6	1	1	0
F3_004	B	6	0.785	-0.111	-0.896
F3_012	B	6	0.785	0.741	-0.044
F3_013	B	6	0.768	0.768	0
F3_014	B	6	0.785	0.768	-0.017
F3_027	B	6	0.773	0.666	-0.107
F3_030	B	6	1	1	0
F3_031	B	6	0.768	0.649	-0.119
F3_032	B	6	0.724	0.595	-0.129
F3_035	B	6	0.705	0.661	-0.044
F3_041	B	6	0.586	0.729	0.143
F3_042	B	6	0.675	0.768	0.093
F3_045	B	6	1	1	0
F3_051	B	6	1	1	0
F3_054	B	6	0.71	1	0.29
F3_058	B	6	1	0.768	-0.232
F3_064	B	6	1	0.729	-0.271
F3_066	B	6	0.773	0.595	-0.178
F3_067	B	6	1	1	0
F3_069	B	6	1	1	0
F3_070	B	6	1	0.661	-0.339
F3_071	B	6	0.586	0.586	0
F3_077	B	6	1	0.729	-0.271
F3_079	B	6	1	0.675	-0.325
F3_082	B	6	0.785	0.586	-0.199
F3_086	B	6	0.649	0.649	0
F3_087	B	6	1	0.586	-0.414
F3_100	B	6	0.63	0.675	0.045
F3_101	B	6	0.705	0.693	-0.012
F3_103	B	6	0.705	0.63	-0.075
F3_107	B	6	1	0.768	-0.232
F3_108	B	6	0.705	0.586	-0.119
F3_112	B	6	0.586	0.443	-0.143
F3_113	B	6	1	0.693	-0.307
F3_118	B	6	1	1	0
F3_120	B	6	0.547	0.532	-0.015
F3_126	B	6	0.705	0.705	0
F3_128	B	6	0.693	0.768	0.075
F3_130	B	6	1	0.741	-0.259
F3_131	B	6	0.785	0.661	-0.124
F3_134	B	6	0.724	0.649	-0.075
F3_141	B	6	1	1	0
F3_143	B	6	0.661	0.532	-0.129
F3_145	B	6	1	0.768	-0.232
F3_149	B	6	1	0.693	-0.307
F3_151	B	6	0.785	0.693	-0.092
F3_153	B	6	0.581	0.581	0
F3_154	B	6	1	0.649	-0.351
F3_155	B	6	1	0.586	-0.414
F3_159	B	6	1	0.649	-0.351
F3_169	B	6	0.595	0.687	0.092
F3_173	B	6	0.724	0.729	0.005
F3_175	B	6	1	0.591	-0.409
F3_177	B	6	0.773	0.768	-0.005
F3_183	B	6	0.785	0.768	-0.017
F3_186	B	6	1	1	0
F3_188	B	6	1	0.768	-0.232
F3_189	B	6	0.768	0.687	-0.081
F3_192	B	6	0.666	0.595	-0.071
F3_195	B	6	0.693	0.693	0
F3_201	B	6	0.71	0.576	-0.134
F3_207	B	6	1	1	0
F3_211	B	6	1	0.595	-0.405
F3_212	B	6	1	1	0
F3_213	B	6	0.649	0.649	0
F3_228	B	6	0.71	0.532	-0.178
F3_229	B	6	1	1	0
F3_230	B	6	0.785	0.724	-0.061
F3_233	B	6	0.661	0.595	-0.066
F3_234	B	6	1	0.768	-0.232
F3_238	B	6	1	1	0
F3_239	B	6	0.773	0.649	-0.124
F3_242	B	6	0.693	0.532	-0.161
F3_243	B	6	1	0.785	-0.215
F3_245	B	6	0.705	0.768	0.063
F3_246	B	6	1	1	0
F3_262	B	6	1	0.773	-0.227
F3_264	B	6	1	0.768	-0.232
F3_267	B	6	1	0.768	-0.232
F3_268	B	6	0.785	1	0.215
F3_269	B	6	1	0.724	-0.276
F3_271	B	6	1	0.768	-0.232
F3_282	B	6	1	0.768	-0.232
F3_284	B	6	0.344	1	0.656
F3_010	A	12	0.705	0.586	-0.119
F3_015	A	12	1	0.768	-0.232
F3_016	A	12	1	1	0
F3_017	A	12	1	0.804	-0.196
F3_022	A	12	1	0.773	-0.227
F3_024	A	12	1	0.729	-0.271
F3_025	A	12	1	1	0
F3_026	A	12	1	1	0
F3_034	A	12	1	1	0
F3_036	A	12	1	1	0
F3_037	A	12	0.804	0.532	-0.272
F3_038	A	12	1	0.773	-0.227
F3_040	A	12	0.705	1	0.295
F3_044	A	12	0.785	0.052	-0.733
F3_047	A	12	0.785	0.705	-0.08
F3_053	A	12	1	1	0
F3_065	A	12	0.586	0.586	0
F3_068	A	12	1	1	0
F3_072	A	12	1	1	0
F3_074	A	12	1	0.418	-0.582
F3_078	A	12	0.586	0.661	0.075
F3_081	A	12	0.724	0.729	0.005
F3_095	A	12	0.773	0.729	-0.044
F3_097	A	12	1	0.804	-0.196
F3_099	A	12	1	1	0
F3_104	A	12	0.804	0.649	-0.155
F3_106	A	12	0.804	1	0.196
F3_115	A	12	1	1	0
F3_121	A	12	0.329	0.785	0.456
F3_123	A	12	1	0.768	-0.232
F3_124	A	12	1	0.724	-0.276
F3_132	A	12	0.785	0.595	-0.19
F3_137	A	12	1	0.661	-0.339
F3_146	A	12	0.595	0.773	0.178
F3_147	A	12	1	1	0
F3_150	A	12	1	0.768	-0.232
F3_152	A	12	1	0.768	-0.232
F3_160	A	12	0.586	0.586	0
F3_162	A	12	1	0.768	-0.232
F3_165	A	12	1	0.768	-0.232
F3_168	A	12	1	0.693	-0.307
F3_176	A	12	0.768	0.741	-0.027
F3_182	A	12	0.586	0.768	0.182
F3_184	A	12	0.705	1	0.295
F3_191	A	12	0.785	0.768	-0.017
F3_193	A	12	1	0.773	-0.227
F3_202	A	12	0.768	0.768	0
F3_204	A	12	1	0.586	-0.414
F3_208	A	12	1	1	0
F3_210	A	12	1	0.649	-0.351
F3_218	A	12	0.785	0.661	-0.124
F3_219	A	12	0.804	1	0.196
F3_220	A	12	1	1	0
F3_223	A	12	0.586	0.586	0
F3_224	A	12	1	1	0
F3_225	A	12	0.607	0.532	-0.075
F3_227	A	12	0.661	0.661	0
F3_241	A	12	1	1	0
F3_250	A	12	1	0.785	-0.215
F3_253	A	12	0.768	1	0.232
F3_254	A	12	1	0.785	-0.215
F3_256	A	12	1	1	0
F3_260	A	12	0.773	0.773	0
F3_270	A	12	1	1	0
F3_272	A	12	1	0.773	-0.227
F3_275	A	12	1	0.768	-0.232
F3_278	A	12	0.666	0.586	-0.08
F3_283	A	12	1	0.693	-0.307
F3_287	A	12	1	0.693	-0.307
F3_289	A	12	0.635	0.724	0.089
F3_290	A	12	0.785	0.768	-0.017
F3_291	A	12	1	0.67	-0.33
F3_002	B	12	0.785	1	0.215
F3_003	B	12	1	0.768	-0.232
F3_012	B	12	0.785	0.804	0.019
F3_013	B	12	0.768	1	0.232
F3_014	B	12	0.785	0.768	-0.017
F3_027	B	12	0.773	0.729	-0.044
F3_030	B	12	1	1	0
F3_035	B	12	0.705	0.649	-0.056
F3_041	B	12	0.586	0.649	0.063
F3_042	B	12	0.675	0.474	-0.201
F3_045	B	12	1	1	0
F3_050	B	12	0.785	0.705	-0.08
F3_054	B	12	0.71	0.675	-0.035
F3_064	B	12	1	0.649	-0.351
F3_067	B	12	1	0.768	-0.232
F3_069	B	12	1	0.532	-0.468
F3_070	B	12	1	1	0
F3_077	B	12	1	0.768	-0.232
F3_100	B	12	0.63	0.532	-0.098
F3_103	B	12	0.705	0.649	-0.056
F3_107	B	12	1	0.649	-0.351
F3_120	B	12	0.547	0.612	0.065
F3_126	B	12	0.705	0.768	0.063
F3_128	B	12	0.693	0.724	0.031
F3_141	B	12	1	1	0
F3_145	B	12	1	0.693	-0.307
F3_153	B	12	0.581	0.71	0.129
F3_154	B	12	1	0.804	-0.196
F3_169	B	12	0.595	0.656	0.061
F3_173	B	12	0.724	0.418	-0.306
F3_175	B	12	1	0.705	-0.295
F3_183	B	12	0.785	0.768	-0.017
F3_212	B	12	1	0.773	-0.227
F3_228	B	12	0.71	0.586	-0.124
F3_229	B	12	1	0.443	-0.557
F3_230	B	12	0.785	1	0.215
F3_233	B	12	0.661	0.768	0.107
F3_238	B	12	1	0.724	-0.276
F3_239	B	12	0.773	0.693	-0.08
F3_246	B	12	1	1	0
F3_252	B	12	0.693	0.649	-0.044
F3_262	B	12	1	0.804	-0.196
F3_267	B	12	1	1	0
F3_269	B	12	1	0.724	-0.276
F3_271	B	12	1	0.661	-0.339
F3_282	B	12	1	0.693	-0.307
F3_016	A	18	1	0.804	-0.196
F3_017	A	18	1	0.693	-0.307
F3_025	A	18	1	1	0
F3_026	A	18	1	0.768	-0.232
F3_034	A	18	1	0.661	-0.339
F3_036	A	18	1	1	0
F3_037	A	18	0.804	0.595	-0.209
F3_040	A	18	0.705	0.768	0.063
F3_047	A	18	0.785	0.705	-0.08
F3_053	A	18	1	1	0
F3_065	A	18	0.586	0.595	0.009
F3_068	A	18	1	1	0
F3_074	A	18	1	-0.062	-1.062
F3_081	A	18	0.724	0.768	0.044
F3_083	A	18	0.741	1	0.259
F3_089	A	18	0.785	0.586	-0.199
F3_095	A	18	0.773	0.649	-0.124
F3_099	A	18	1	0.768	-0.232
F3_104	A	18	0.804	1	0.196
F3_123	A	18	1	1	0
F3_132	A	18	0.785	0.532	-0.253
F3_146	A	18	0.595	0.532	-0.063
F3_162	A	18	1	0.804	-0.196
F3_168	A	18	1	0.649	-0.351
F3_176	A	18	0.768	0.724	-0.044
F3_182	A	18	0.586	0.649	0.063
F3_191	A	18	0.785	0.705	-0.08
F3_204	A	18	1	0.63	-0.37
F3_208	A	18	1	1	0
F3_219	A	18	0.804	1	0.196
F3_220	A	18	1	1	0
F3_241	A	18	1	0.71	-0.29
F3_250	A	18	1	0.741	-0.259
F3_253	A	18	0.768	1	0.232
F3_254	A	18	1	0.785	-0.215
F3_256	A	18	1	0.768	-0.232
F3_260	A	18	0.773	0.729	-0.044
F3_270	A	18	1	1	0
F3_275	A	18	1	0.768	-0.232
F3_287	A	18	1	1	0
F3_290	A	18	0.785	0.768	-0.017
F3_291	A	18	1	0.768	-0.232
F3_002	B	18	0.785	1	0.215
F3_013	B	18	0.768	1	0.232
F3_014	B	18	0.785	0.586	-0.199
F3_045	B	18	1	1	0
F3_050	B	18	0.785	0.705	-0.08
F3_070	B	18	1	0.804	-0.196
F3_077	B	18	1	0.724	-0.276
F3_103	B	18	0.705	0.71	0.005
F3_141	B	18	1	1	0
F3_153	B	18	0.581	0.666	0.085
F3_154	B	18	1	0.768	-0.232
F3_228	B	18	0.71	0.768	0.058
F3_229	B	18	1	0.63	-0.37
F3_238	B	18	1	0.693	-0.307
F3_239	B	18	0.773	0.649	-0.124
F3_252	B	18	0.693	0.532	-0.161
F3_267	B	18	1	1	0
F3_282	B	18	1	0.768	-0.232

## Sheet: Fig3C_PNQ_Individual
Fig3C_PNQ_Individual
Individual patient-level PNQ values underlying Figure 3C (Δ plotted as follow-up minus baseline; PNQ recoded to 0–4 for presentation).
record_id	arm	timepoint_months	domain	baseline_value	followup_value	delta_value
F3_010	A	6	Motor	0	1	1
F3_011	A	6	Motor	0	0	0
F3_015	A	6	Motor	1	0	-1
F3_016	A	6	Motor	1	0	-1
F3_017	A	6	Motor	0	1	1
F3_020	A	6	Motor	2	2	0
F3_022	A	6	Motor	1	1	0
F3_023	A	6	Motor	1	1	0
F3_024	A	6	Motor	1	2	1
F3_025	A	6	Motor	0	0	0
F3_026	A	6	Motor	0	1	1
F3_033	A	6	Motor	1	2	1
F3_034	A	6	Motor	0	1	1
F3_036	A	6	Motor	0	1	1
F3_037	A	6	Motor	2	2	0
F3_038	A	6	Motor	1	2	1
F3_040	A	6	Motor	0	1	1
F3_044	A	6	Motor	1	1	0
F3_046	A	6	Motor	0	0	0
F3_047	A	6	Motor	0	1	1
F3_053	A	6	Motor	0	2	2
F3_055	A	6	Motor	1	1	0
F3_057	A	6	Motor	1	2	1
F3_061	A	6	Motor	0	0	0
F3_063	A	6	Motor	1	1	0
F3_065	A	6	Motor	2	2	0
F3_068	A	6	Motor	0	0	0
F3_072	A	6	Motor	0	1	1
F3_073	A	6	Motor	0	0	0
F3_074	A	6	Motor	0	0	0
F3_076	A	6	Motor	1	1	0
F3_078	A	6	Motor	0	2	2
F3_081	A	6	Motor	2	2	0
F3_083	A	6	Motor	0	1	1
F3_085	A	6	Motor	0	0	0
F3_094	A	6	Motor	0	2	2
F3_095	A	6	Motor	0	0	0
F3_097	A	6	Motor	0	0	0
F3_098	A	6	Motor	3	1	-2
F3_099	A	6	Motor	1	0	-1
F3_104	A	6	Motor	1	2	1
F3_105	A	6	Motor	1	0	-1
F3_110	A	6	Motor	2	2	0
F3_111	A	6	Motor	1	0	-1
F3_115	A	6	Motor	0	0	0
F3_116	A	6	Motor	0	1	1
F3_119	A	6	Motor	0	2	2
F3_121	A	6	Motor	3	1	-2
F3_123	A	6	Motor	1	1	0
F3_124	A	6	Motor	0	0	0
F3_132	A	6	Motor	1	2	1
F3_137	A	6	Motor	0	1	1
F3_139	A	6	Motor	0	1	1
F3_146	A	6	Motor	1	1	0
F3_147	A	6	Motor	0	0	0
F3_150	A	6	Motor	1	1	0
F3_152	A	6	Motor	0	1	1
F3_160	A	6	Motor	2	2	0
F3_162	A	6	Motor	1	2	1
F3_163	A	6	Motor	0	0	0
F3_165	A	6	Motor	0	1	1
F3_167	A	6	Motor	1	0	-1
F3_168	A	6	Motor	1	2	1
F3_171	A	6	Motor	0	0	0
F3_176	A	6	Motor	1	1	0
F3_178	A	6	Motor	1	1	0
F3_179	A	6	Motor	0	0	0
F3_182	A	6	Motor	1	1	0
F3_184	A	6	Motor	1	0	-1
F3_185	A	6	Motor	1	1	0
F3_191	A	6	Motor	1	0	-1
F3_193	A	6	Motor	0	0	0
F3_194	A	6	Motor	0	1	1
F3_196	A	6	Motor	0	1	1
F3_197	A	6	Motor	3	2	-1
F3_202	A	6	Motor	1	2	1
F3_203	A	6	Motor	1	1	0
F3_204	A	6	Motor	1	1	0
F3_205	A	6	Motor	0	0	0
F3_208	A	6	Motor	0	0	0
F3_210	A	6	Motor	0	1	1
F3_216	A	6	Motor	0	2	2
F3_218	A	6	Motor	0	1	1
F3_219	A	6	Motor	3	0	-3
F3_220	A	6	Motor	0	0	0
F3_221	A	6	Motor	0	0	0
F3_224	A	6	Motor	0	0	0
F3_225	A	6	Motor	2	1	-1
F3_227	A	6	Motor	1	0	-1
F3_232	A	6	Motor	0	0	0
F3_235	A	6	Motor	1	0	-1
F3_237	A	6	Motor	0	1	1
F3_241	A	6	Motor	0	0	0
F3_247	A	6	Motor	0	1	1
F3_248	A	6	Motor	1	2	1
F3_249	A	6	Motor	0	0	0
F3_250	A	6	Motor	0	1	1
F3_253	A	6	Motor	0	0	0
F3_254	A	6	Motor	1	3	2
F3_256	A	6	Motor	1	2	1
F3_260	A	6	Motor	1	1	0
F3_265	A	6	Motor	1	0	-1
F3_266	A	6	Motor	1	3	2
F3_270	A	6	Motor	0	1	1
F3_272	A	6	Motor	1	0	-1
F3_273	A	6	Motor	2	1	-1
F3_275	A	6	Motor	0	1	1
F3_277	A	6	Motor	1	1	0
F3_278	A	6	Motor	3	2	-1
F3_279	A	6	Motor	0	0	0
F3_280	A	6	Motor	0	0	0
F3_283	A	6	Motor	0	1	1
F3_287	A	6	Motor	0	0	0
F3_289	A	6	Motor	2	2	0
F3_290	A	6	Motor	2	1	-1
F3_291	A	6	Motor	1	1	0
F3_002	B	6	Motor	1	1	0
F3_003	B	6	Motor	0	0	0
F3_004	B	6	Motor	1	4	3
F3_012	B	6	Motor	0	1	1
F3_013	B	6	Motor	1	2	1
F3_014	B	6	Motor	1	1	0
F3_019	B	6	Motor	1	2	1
F3_027	B	6	Motor	1	2	1
F3_030	B	6	Motor	0	0	0
F3_031	B	6	Motor	0	3	3
F3_032	B	6	Motor	2	2	0
F3_035	B	6	Motor	0	3	3
F3_041	B	6	Motor	1	1	0
F3_042	B	6	Motor	3	1	-2
F3_045	B	6	Motor	0	0	0
F3_050	B	6	Motor	1	1	0
F3_051	B	6	Motor	0	0	0
F3_054	B	6	Motor	1	1	0
F3_058	B	6	Motor	0	0	0
F3_059	B	6	Motor	1	3	2
F3_064	B	6	Motor	0	1	1
F3_066	B	6	Motor	0	1	1
F3_067	B	6	Motor	1	1	0
F3_069	B	6	Motor	1	1	0
F3_070	B	6	Motor	1	2	1
F3_071	B	6	Motor	1	1	0
F3_077	B	6	Motor	1	1	0
F3_079	B	6	Motor	0	1	1
F3_082	B	6	Motor	2	2	0
F3_086	B	6	Motor	0	2	2
F3_087	B	6	Motor	1	2	1
F3_100	B	6	Motor	1	1	0
F3_101	B	6	Motor	0	1	1
F3_103	B	6	Motor	2	2	0
F3_107	B	6	Motor	1	1	0
F3_108	B	6	Motor	0	1	1
F3_112	B	6	Motor	0	3	3
F3_113	B	6	Motor	0	1	1
F3_118	B	6	Motor	0	0	0
F3_120	B	6	Motor	0	3	3
F3_126	B	6	Motor	1	2	1
F3_128	B	6	Motor	2	1	-1
F3_130	B	6	Motor	0	1	1
F3_131	B	6	Motor	0	1	1
F3_134	B	6	Motor	1	1	0
F3_141	B	6	Motor	0	0	0
F3_143	B	6	Motor	2	2	0
F3_145	B	6	Motor	1	1	0
F3_149	B	6	Motor	0	1	1
F3_151	B	6	Motor	0	1	1
F3_153	B	6	Motor	1	2	1
F3_154	B	6	Motor	0	1	1
F3_155	B	6	Motor	1	1	0
F3_159	B	6	Motor	0	0	0
F3_169	B	6	Motor	2	1	-1
F3_173	B	6	Motor	1	2	1
F3_175	B	6	Motor	1	2	1
F3_177	B	6	Motor	0	2	2
F3_183	B	6	Motor	0	1	1
F3_186	B	6	Motor	0	1	1
F3_188	B	6	Motor	0	1	1
F3_189	B	6	Motor	1	2	1
F3_192	B	6	Motor	2	3	1
F3_195	B	6	Motor	1	1	0
F3_201	B	6	Motor	0	1	1
F3_207	B	6	Motor	1	0	-1
F3_211	B	6	Motor	0	2	2
F3_212	B	6	Motor	0	1	1
F3_213	B	6	Motor	1	2	1
F3_228	B	6	Motor	1	2	1
F3_229	B	6	Motor	1	0	-1
F3_230	B	6	Motor	1	1	0
F3_233	B	6	Motor	1	3	2
F3_234	B	6	Motor	0	1	1
F3_238	B	6	Motor	0	0	0
F3_239	B	6	Motor	1	0	-1
F3_242	B	6	Motor	0	1	1
F3_243	B	6	Motor	0	1	1
F3_245	B	6	Motor	1	1	0
F3_246	B	6	Motor	0	1	1
F3_262	B	6	Motor	0	1	1
F3_264	B	6	Motor	1	1	0
F3_267	B	6	Motor	1	1	0
F3_268	B	6	Motor	0	0	0
F3_269	B	6	Motor	1	2	1
F3_271	B	6	Motor	0	1	1
F3_282	B	6	Motor	1	0	-1
F3_284	B	6	Motor	0	0	0
F3_010	A	12	Motor	0	2	2
F3_015	A	12	Motor	1	2	1
F3_016	A	12	Motor	1	0	-1
F3_017	A	12	Motor	0	0	0
F3_022	A	12	Motor	1	1	0
F3_024	A	12	Motor	1	2	1
F3_025	A	12	Motor	0	0	0
F3_026	A	12	Motor	0	0	0
F3_034	A	12	Motor	0	1	1
F3_036	A	12	Motor	0	1	1
F3_037	A	12	Motor	2	3	1
F3_038	A	12	Motor	1	2	1
F3_040	A	12	Motor	0	1	1
F3_044	A	12	Motor	1	4	3
F3_047	A	12	Motor	0	1	1
F3_053	A	12	Motor	0	1	1
F3_065	A	12	Motor	2	2	0
F3_068	A	12	Motor	0	0	0
F3_072	A	12	Motor	0	1	1
F3_074	A	12	Motor	0	3	3
F3_078	A	12	Motor	0	1	1
F3_081	A	12	Motor	2	1	-1
F3_095	A	12	Motor	0	0	0
F3_097	A	12	Motor	0	0	0
F3_099	A	12	Motor	1	1	0
F3_104	A	12	Motor	1	2	1
F3_106	A	12	Motor	1	0	-1
F3_115	A	12	Motor	0	0	0
F3_121	A	12	Motor	3	1	-2
F3_123	A	12	Motor	1	0	-1
F3_124	A	12	Motor	0	0	0
F3_132	A	12	Motor	1	2	1
F3_137	A	12	Motor	0	1	1
F3_146	A	12	Motor	1	1	0
F3_147	A	12	Motor	0	0	0
F3_150	A	12	Motor	1	0	-1
F3_152	A	12	Motor	0	1	1
F3_160	A	12	Motor	2	2	0
F3_162	A	12	Motor	1	0	-1
F3_165	A	12	Motor	0	1	1
F3_168	A	12	Motor	1	1	0
F3_176	A	12	Motor	1	1	0
F3_182	A	12	Motor	1	1	0
F3_184	A	12	Motor	1	0	-1
F3_191	A	12	Motor	1	1	0
F3_193	A	12	Motor	0	0	0
F3_202	A	12	Motor	1	0	-1
F3_204	A	12	Motor	1	1	0
F3_208	A	12	Motor	0	0	0
F3_210	A	12	Motor	0	2	2
F3_218	A	12	Motor	0	1	1
F3_219	A	12	Motor	3	1	-2
F3_220	A	12	Motor	0	0	0
F3_223	A	12	Motor	1	1	0
F3_224	A	12	Motor	0	0	0
F3_225	A	12	Motor	2	2	0
F3_227	A	12	Motor	1	1	0
F3_241	A	12	Motor	0	1	1
F3_250	A	12	Motor	0	1	1
F3_253	A	12	Motor	0	0	0
F3_254	A	12	Motor	1	1	0
F3_256	A	12	Motor	1	2	1
F3_260	A	12	Motor	1	1	0
F3_266	A	12	Motor	1	2	1
F3_270	A	12	Motor	0	0	0
F3_272	A	12	Motor	1	0	-1
F3_275	A	12	Motor	0	2	2
F3_278	A	12	Motor	3	2	-1
F3_283	A	12	Motor	0	2	2
F3_287	A	12	Motor	0	1	1
F3_289	A	12	Motor	2	2	0
F3_290	A	12	Motor	2	1	-1
F3_291	A	12	Motor	1	2	1
F3_002	B	12	Motor	1	1	0
F3_003	B	12	Motor	0	1	1
F3_012	B	12	Motor	0	1	1
F3_013	B	12	Motor	1	1	0
F3_014	B	12	Motor	1	1	0
F3_027	B	12	Motor	1	2	1
F3_030	B	12	Motor	0	0	0
F3_035	B	12	Motor	0	2	2
F3_041	B	12	Motor	1	2	1
F3_042	B	12	Motor	3	2	-1
F3_045	B	12	Motor	0	0	0
F3_050	B	12	Motor	1	2	1
F3_054	B	12	Motor	1	2	1
F3_064	B	12	Motor	0	2	2
F3_067	B	12	Motor	1	0	-1
F3_069	B	12	Motor	1	2	1
F3_070	B	12	Motor	1	1	0
F3_077	B	12	Motor	1	1	0
F3_100	B	12	Motor	1	3	2
F3_103	B	12	Motor	2	1	-1
F3_107	B	12	Motor	1	1	0
F3_120	B	12	Motor	0	3	3
F3_126	B	12	Motor	1	2	1
F3_128	B	12	Motor	2	2	0
F3_141	B	12	Motor	0	0	0
F3_145	B	12	Motor	1	1	0
F3_153	B	12	Motor	1	2	1
F3_154	B	12	Motor	0	1	1
F3_169	B	12	Motor	2	1	-1
F3_173	B	12	Motor	1	3	2
F3_175	B	12	Motor	1	0	-1
F3_183	B	12	Motor	0	1	1
F3_212	B	12	Motor	0	1	1
F3_228	B	12	Motor	1	3	2
F3_229	B	12	Motor	1	3	2
F3_230	B	12	Motor	1	1	0
F3_233	B	12	Motor	1	2	1
F3_238	B	12	Motor	0	0	0
F3_239	B	12	Motor	1	1	0
F3_246	B	12	Motor	0	1	1
F3_252	B	12	Motor	2	1	-1
F3_262	B	12	Motor	0	0	0
F3_267	B	12	Motor	1	1	0
F3_269	B	12	Motor	1	2	1
F3_271	B	12	Motor	0	3	3
F3_282	B	12	Motor	1	1	0
F3_016	A	18	Motor	1	1	0
F3_017	A	18	Motor	0	1	1
F3_025	A	18	Motor	0	0	0
F3_026	A	18	Motor	0	1	1
F3_034	A	18	Motor	0	1	1
F3_036	A	18	Motor	0	2	2
F3_037	A	18	Motor	2	2	0
F3_040	A	18	Motor	0	1	1
F3_047	A	18	Motor	0	0	0
F3_053	A	18	Motor	0	1	1
F3_065	A	18	Motor	2	1	-1
F3_068	A	18	Motor	0	0	0
F3_074	A	18	Motor	0	3	3
F3_081	A	18	Motor	2	1	-1
F3_083	A	18	Motor	0	1	1
F3_089	A	18	Motor	1	0	-1
F3_095	A	18	Motor	0	1	1
F3_099	A	18	Motor	1	1	0
F3_104	A	18	Motor	1	0	-1
F3_123	A	18	Motor	1	0	-1
F3_132	A	18	Motor	1	2	1
F3_146	A	18	Motor	1	2	1
F3_162	A	18	Motor	1	1	0
F3_168	A	18	Motor	1	1	0
F3_176	A	18	Motor	1	1	0
F3_182	A	18	Motor	1	3	2
F3_191	A	18	Motor	1	2	1
F3_204	A	18	Motor	1	1	0
F3_208	A	18	Motor	0	0	0
F3_219	A	18	Motor	3	1	-2
F3_220	A	18	Motor	0	0	0
F3_241	A	18	Motor	0	0	0
F3_250	A	18	Motor	0	1	1
F3_253	A	18	Motor	0	0	0
F3_254	A	18	Motor	1	1	0
F3_256	A	18	Motor	1	1	0
F3_260	A	18	Motor	1	0	-1
F3_266	A	18	Motor	1	1	0
F3_270	A	18	Motor	0	0	0
F3_275	A	18	Motor	0	1	1
F3_287	A	18	Motor	0	1	1
F3_290	A	18	Motor	2	1	-1
F3_291	A	18	Motor	1	1	0
F3_002	B	18	Motor	1	1	0
F3_013	B	18	Motor	1	2	1
F3_014	B	18	Motor	1	2	1
F3_045	B	18	Motor	0	0	0
F3_050	B	18	Motor	1	0	-1
F3_070	B	18	Motor	1	2	1
F3_077	B	18	Motor	1	1	0
F3_103	B	18	Motor	2	2	0
F3_141	B	18	Motor	0	0	0
F3_153	B	18	Motor	1	2	1
F3_154	B	18	Motor	0	1	1
F3_228	B	18	Motor	1	2	1
F3_229	B	18	Motor	1	2	1
F3_238	B	18	Motor	0	0	0
F3_239	B	18	Motor	1	1	0
F3_252	B	18	Motor	2	3	1
F3_267	B	18	Motor	1	1	0
F3_282	B	18	Motor	1	1	0
F3_010	A	6	Sensory	1	1	0
F3_011	A	6	Sensory	0	1	1
F3_015	A	6	Sensory	0	0	0
F3_016	A	6	Sensory	0	0	0
F3_017	A	6	Sensory	0	1	1
F3_020	A	6	Sensory	3	2	-1
F3_022	A	6	Sensory	1	1	0
F3_023	A	6	Sensory	0	0	0
F3_024	A	6	Sensory	0	0	0
F3_025	A	6	Sensory	0	1	1
F3_026	A	6	Sensory	0	0	0
F3_033	A	6	Sensory	0	1	1
F3_034	A	6	Sensory	0	0	0
F3_036	A	6	Sensory	0	0	0
F3_037	A	6	Sensory	1	1	0
F3_038	A	6	Sensory	0	1	1
F3_040	A	6	Sensory	0	1	1
F3_044	A	6	Sensory	0	1	1
F3_046	A	6	Sensory	0	0	0
F3_047	A	6	Sensory	0	2	2
F3_053	A	6	Sensory	0	4	4
F3_055	A	6	Sensory	0	1	1
F3_057	A	6	Sensory	0	2	2
F3_061	A	6	Sensory	0	2	2
F3_063	A	6	Sensory	0	1	1
F3_065	A	6	Sensory	2	2	0
F3_068	A	6	Sensory	0	0	0
F3_072	A	6	Sensory	1	3	2
F3_073	A	6	Sensory	0	0	0
F3_074	A	6	Sensory	0	1	1
F3_076	A	6	Sensory	0	1	1
F3_078	A	6	Sensory	0	0	0
F3_081	A	6	Sensory	1	2	1
F3_083	A	6	Sensory	0	0	0
F3_085	A	6	Sensory	0	0	0
F3_094	A	6	Sensory	0	2	2
F3_095	A	6	Sensory	0	0	0
F3_097	A	6	Sensory	0	0	0
F3_098	A	6	Sensory	0	0	0
F3_099	A	6	Sensory	0	1	1
F3_104	A	6	Sensory	0	1	1
F3_105	A	6	Sensory	0	2	2
F3_106	A	6	Sensory	1	0	-1
F3_110	A	6	Sensory	0	0	0
F3_111	A	6	Sensory	0	1	1
F3_115	A	6	Sensory	0	0	0
F3_116	A	6	Sensory	0	0	0
F3_119	A	6	Sensory	0	3	3
F3_121	A	6	Sensory	0	1	1
F3_123	A	6	Sensory	0	1	1
F3_124	A	6	Sensory	0	3	3
F3_132	A	6	Sensory	0	2	2
F3_137	A	6	Sensory	0	1	1
F3_139	A	6	Sensory	0	1	1
F3_146	A	6	Sensory	0	1	1
F3_147	A	6	Sensory	0	0	0
F3_150	A	6	Sensory	0	1	1
F3_152	A	6	Sensory	0	2	2
F3_160	A	6	Sensory	2	0	-2
F3_162	A	6	Sensory	0	1	1
F3_163	A	6	Sensory	0	0	0
F3_165	A	6	Sensory	0	0	0
F3_167	A	6	Sensory	0	0	0
F3_168	A	6	Sensory	0	1	1
F3_171	A	6	Sensory	0	0	0
F3_176	A	6	Sensory	0	1	1
F3_178	A	6	Sensory	0	0	0
F3_179	A	6	Sensory	0	1	1
F3_182	A	6	Sensory	0	0	0
F3_184	A	6	Sensory	0	0	0
F3_185	A	6	Sensory	0	1	1
F3_191	A	6	Sensory	0	1	1
F3_193	A	6	Sensory	0	0	0
F3_194	A	6	Sensory	0	0	0
F3_196	A	6	Sensory	0	2	2
F3_197	A	6	Sensory	0	2	2
F3_202	A	6	Sensory	0	1	1
F3_203	A	6	Sensory	0	1	1
F3_204	A	6	Sensory	1	2	1
F3_205	A	6	Sensory	0	0	0
F3_208	A	6	Sensory	0	0	0
F3_210	A	6	Sensory	0	0	0
F3_216	A	6	Sensory	1	0	-1
F3_218	A	6	Sensory	0	1	1
F3_219	A	6	Sensory	0	0	0
F3_220	A	6	Sensory	0	0	0
F3_221	A	6	Sensory	0	0	0
F3_224	A	6	Sensory	0	0	0
F3_225	A	6	Sensory	0	1	1
F3_227	A	6	Sensory	0	1	1
F3_232	A	6	Sensory	0	1	1
F3_237	A	6	Sensory	0	1	1
F3_241	A	6	Sensory	0	0	0
F3_247	A	6	Sensory	0	1	1
F3_248	A	6	Sensory	1	2	1
F3_249	A	6	Sensory	1	1	0
F3_250	A	6	Sensory	0	0	0
F3_253	A	6	Sensory	0	0	0
F3_254	A	6	Sensory	0	0	0
F3_256	A	6	Sensory	0	2	2
F3_260	A	6	Sensory	0	2	2
F3_265	A	6	Sensory	0	0	0
F3_266	A	6	Sensory	0	3	3
F3_270	A	6	Sensory	0	1	1
F3_272	A	6	Sensory	0	1	1
F3_273	A	6	Sensory	0	1	1
F3_275	A	6	Sensory	0	1	1
F3_277	A	6	Sensory	0	0	0
F3_278	A	6	Sensory	2	2	0
F3_279	A	6	Sensory	0	1	1
F3_280	A	6	Sensory	0	1	1
F3_283	A	6	Sensory	0	2	2
F3_287	A	6	Sensory	0	0	0
F3_289	A	6	Sensory	0	1	1
F3_290	A	6	Sensory	1	1	0
F3_291	A	6	Sensory	0	1	1
F3_002	B	6	Sensory	0	1	1
F3_003	B	6	Sensory	0	1	1
F3_004	B	6	Sensory	0	4	4
F3_012	B	6	Sensory	0	1	1
F3_013	B	6	Sensory	1	2	1
F3_014	B	6	Sensory	0	1	1
F3_019	B	6	Sensory	0	1	1
F3_027	B	6	Sensory	0	2	2
F3_030	B	6	Sensory	0	1	1
F3_031	B	6	Sensory	0	2	2
F3_032	B	6	Sensory	2	3	1
F3_035	B	6	Sensory	0	3	3
F3_041	B	6	Sensory	0	2	2
F3_042	B	6	Sensory	2	1	-1
F3_045	B	6	Sensory	0	0	0
F3_051	B	6	Sensory	0	0	0
F3_054	B	6	Sensory	1	2	1
F3_058	B	6	Sensory	0	1	1
F3_059	B	6	Sensory	1	3	2
F3_064	B	6	Sensory	0	2	2
F3_066	B	6	Sensory	0	3	3
F3_067	B	6	Sensory	1	1	0
F3_070	B	6	Sensory	0	2	2
F3_071	B	6	Sensory	0	1	1
F3_077	B	6	Sensory	2	1	-1
F3_079	B	6	Sensory	0	1	1
F3_082	B	6	Sensory	1	1	0
F3_086	B	6	Sensory	0	3	3
F3_087	B	6	Sensory	1	3	2
F3_100	B	6	Sensory	2	1	-1
F3_101	B	6	Sensory	1	2	1
F3_103	B	6	Sensory	0	2	2
F3_107	B	6	Sensory	1	1	0
F3_108	B	6	Sensory	2	1	-1
F3_112	B	6	Sensory	0	0	0
F3_113	B	6	Sensory	1	2	1
F3_118	B	6	Sensory	2	2	0
F3_120	B	6	Sensory	0	3	3
F3_126	B	6	Sensory	0	3	3
F3_128	B	6	Sensory	0	1	1
F3_130	B	6	Sensory	0	1	1
F3_131	B	6	Sensory	1	1	0
F3_134	B	6	Sensory	2	3	1
F3_141	B	6	Sensory	0	2	2
F3_143	B	6	Sensory	1	2	1
F3_145	B	6	Sensory	1	2	1
F3_149	B	6	Sensory	0	1	1
F3_151	B	6	Sensory	0	3	3
F3_153	B	6	Sensory	0	2	2
F3_154	B	6	Sensory	0	1	1
F3_155	B	6	Sensory	0	1	1
F3_159	B	6	Sensory	0	2	2
F3_169	B	6	Sensory	2	1	-1
F3_173	B	6	Sensory	0	0	0
F3_175	B	6	Sensory	0	3	3
F3_177	B	6	Sensory	0	2	2
F3_183	B	6	Sensory	0	1	1
F3_186	B	6	Sensory	0	0	0
F3_188	B	6	Sensory	0	2	2
F3_189	B	6	Sensory	0	2	2
F3_192	B	6	Sensory	0	3	3
F3_195	B	6	Sensory	1	1	0
F3_201	B	6	Sensory	0	2	2
F3_207	B	6	Sensory	0	0	0
F3_211	B	6	Sensory	0	3	3
F3_212	B	6	Sensory	0	1	1
F3_213	B	6	Sensory	1	2	1
F3_228	B	6	Sensory	1	3	2
F3_229	B	6	Sensory	0	2	2
F3_230	B	6	Sensory	0	1	1
F3_233	B	6	Sensory	0	2	2
F3_234	B	6	Sensory	0	2	2
F3_238	B	6	Sensory	0	0	0
F3_239	B	6	Sensory	1	1	0
F3_242	B	6	Sensory	0	1	1
F3_243	B	6	Sensory	0	0	0
F3_245	B	6	Sensory	0	0	0
F3_246	B	6	Sensory	0	0	0
F3_262	B	6	Sensory	0	1	1
F3_264	B	6	Sensory	0	1	1
F3_267	B	6	Sensory	0	1	1
F3_268	B	6	Sensory	0	1	1
F3_269	B	6	Sensory	1	1	0
F3_271	B	6	Sensory	0	1	1
F3_282	B	6	Sensory	0	1	1
F3_284	B	6	Sensory	4	0	-4
F3_010	A	12	Sensory	1	2	1
F3_015	A	12	Sensory	0	1	1
F3_016	A	12	Sensory	0	0	0
F3_017	A	12	Sensory	0	1	1
F3_022	A	12	Sensory	1	1	0
F3_024	A	12	Sensory	0	0	0
F3_025	A	12	Sensory	0	1	1
F3_026	A	12	Sensory	0	0	0
F3_034	A	12	Sensory	0	0	0
F3_036	A	12	Sensory	0	0	0
F3_037	A	12	Sensory	1	3	2
F3_038	A	12	Sensory	0	1	1
F3_040	A	12	Sensory	0	1	1
F3_044	A	12	Sensory	0	0	0
F3_047	A	12	Sensory	0	2	2
F3_053	A	12	Sensory	0	0	0
F3_065	A	12	Sensory	2	2	0
F3_068	A	12	Sensory	0	0	0
F3_072	A	12	Sensory	1	1	0
F3_074	A	12	Sensory	0	3	3
F3_078	A	12	Sensory	0	1	1
F3_081	A	12	Sensory	1	2	1
F3_095	A	12	Sensory	0	0	0
F3_097	A	12	Sensory	0	1	1
F3_099	A	12	Sensory	0	1	1
F3_104	A	12	Sensory	0	1	1
F3_106	A	12	Sensory	1	0	-1
F3_115	A	12	Sensory	0	0	0
F3_121	A	12	Sensory	0	1	1
F3_123	A	12	Sensory	0	1	1
F3_124	A	12	Sensory	0	3	3
F3_132	A	12	Sensory	0	2	2
F3_137	A	12	Sensory	0	1	1
F3_146	A	12	Sensory	0	0	0
F3_147	A	12	Sensory	0	0	0
F3_150	A	12	Sensory	0	1	1
F3_152	A	12	Sensory	0	1	1
F3_160	A	12	Sensory	2	1	-1
F3_162	A	12	Sensory	0	1	1
F3_165	A	12	Sensory	0	1	1
F3_168	A	12	Sensory	0	2	2
F3_176	A	12	Sensory	0	1	1
F3_182	A	12	Sensory	0	0	0
F3_184	A	12	Sensory	0	1	1
F3_191	A	12	Sensory	0	1	1
F3_193	A	12	Sensory	0	0	0
F3_202	A	12	Sensory	0	1	1
F3_204	A	12	Sensory	1	1	0
F3_208	A	12	Sensory	0	0	0
F3_210	A	12	Sensory	0	2	2
F3_218	A	12	Sensory	0	1	1
F3_219	A	12	Sensory	0	0	0
F3_220	A	12	Sensory	0	0	0
F3_223	A	12	Sensory	2	2	0
F3_224	A	12	Sensory	0	1	1
F3_225	A	12	Sensory	0	1	1
F3_227	A	12	Sensory	0	1	1
F3_250	A	12	Sensory	0	0	0
F3_253	A	12	Sensory	0	0	0
F3_254	A	12	Sensory	0	0	0
F3_256	A	12	Sensory	0	2	2
F3_260	A	12	Sensory	0	1	1
F3_266	A	12	Sensory	0	2	2
F3_270	A	12	Sensory	0	1	1
F3_272	A	12	Sensory	0	2	2
F3_275	A	12	Sensory	0	2	2
F3_278	A	12	Sensory	2	2	0
F3_283	A	12	Sensory	0	1	1
F3_287	A	12	Sensory	0	1	1
F3_289	A	12	Sensory	0	2	2
F3_290	A	12	Sensory	1	1	0
F3_291	A	12	Sensory	0	0	0
F3_002	B	12	Sensory	0	1	1
F3_003	B	12	Sensory	0	2	2
F3_012	B	12	Sensory	0	1	1
F3_013	B	12	Sensory	1	2	1
F3_014	B	12	Sensory	0	2	2
F3_027	B	12	Sensory	0	2	2
F3_030	B	12	Sensory	0	1	1
F3_035	B	12	Sensory	0	2	2
F3_041	B	12	Sensory	0	2	2
F3_042	B	12	Sensory	2	3	1
F3_045	B	12	Sensory	0	1	1
F3_050	B	12	Sensory	0	2	2
F3_054	B	12	Sensory	1	2	1
F3_064	B	12	Sensory	0	3	3
F3_067	B	12	Sensory	1	1	0
F3_069	B	12	Sensory	0	3	3
F3_070	B	12	Sensory	0	1	1
F3_077	B	12	Sensory	2	1	-1
F3_100	B	12	Sensory	2	3	1
F3_103	B	12	Sensory	0	2	2
F3_107	B	12	Sensory	1	1	0
F3_120	B	12	Sensory	0	2	2
F3_126	B	12	Sensory	0	2	2
F3_128	B	12	Sensory	0	3	3
F3_141	B	12	Sensory	0	2	2
F3_145	B	12	Sensory	1	1	0
F3_153	B	12	Sensory	0	3	3
F3_154	B	12	Sensory	0	2	2
F3_169	B	12	Sensory	2	2	0
F3_173	B	12	Sensory	0	3	3
F3_175	B	12	Sensory	0	1	1
F3_183	B	12	Sensory	0	1	1
F3_212	B	12	Sensory	0	1	1
F3_228	B	12	Sensory	1	3	2
F3_229	B	12	Sensory	0	3	3
F3_230	B	12	Sensory	0	1	1
F3_233	B	12	Sensory	0	2	2
F3_238	B	12	Sensory	0	3	3
F3_239	B	12	Sensory	1	2	1
F3_246	B	12	Sensory	0	0	0
F3_252	B	12	Sensory	2	2	0
F3_262	B	12	Sensory	0	1	1
F3_267	B	12	Sensory	0	1	1
F3_269	B	12	Sensory	1	2	1
F3_271	B	12	Sensory	0	3	3
F3_282	B	12	Sensory	0	1	1
F3_016	A	18	Sensory	0	0	0
F3_017	A	18	Sensory	0	1	1
F3_025	A	18	Sensory	0	0	0
F3_026	A	18	Sensory	0	0	0
F3_034	A	18	Sensory	0	1	1
F3_036	A	18	Sensory	0	0	0
F3_037	A	18	Sensory	1	1	0
F3_040	A	18	Sensory	0	1	1
F3_047	A	18	Sensory	0	0	0
F3_053	A	18	Sensory	0	2	2
F3_065	A	18	Sensory	2	0	-2
F3_068	A	18	Sensory	0	0	0
F3_074	A	18	Sensory	0	1	1
F3_081	A	18	Sensory	1	2	1
F3_083	A	18	Sensory	0	1	1
F3_089	A	18	Sensory	0	3	3
F3_095	A	18	Sensory	0	1	1
F3_099	A	18	Sensory	0	1	1
F3_104	A	18	Sensory	0	1	1
F3_123	A	18	Sensory	0	1	1
F3_132	A	18	Sensory	0	2	2
F3_146	A	18	Sensory	0	2	2
F3_162	A	18	Sensory	0	2	2
F3_168	A	18	Sensory	0	1	1
F3_176	A	18	Sensory	0	1	1
F3_182	A	18	Sensory	0	3	3
F3_191	A	18	Sensory	0	3	3
F3_204	A	18	Sensory	1	2	1
F3_208	A	18	Sensory	0	2	2
F3_219	A	18	Sensory	0	0	0
F3_241	A	18	Sensory	0	0	0
F3_250	A	18	Sensory	0	1	1
F3_253	A	18	Sensory	0	0	0
F3_254	A	18	Sensory	0	0	0
F3_256	A	18	Sensory	0	1	1
F3_260	A	18	Sensory	0	0	0
F3_266	A	18	Sensory	0	1	1
F3_270	A	18	Sensory	0	1	1
F3_275	A	18	Sensory	0	1	1
F3_287	A	18	Sensory	0	1	1
F3_290	A	18	Sensory	1	2	1
F3_291	A	18	Sensory	0	1	1
F3_002	B	18	Sensory	0	1	1
F3_013	B	18	Sensory	1	2	1
F3_014	B	18	Sensory	0	2	2
F3_045	B	18	Sensory	0	1	1
F3_050	B	18	Sensory	0	2	2
F3_070	B	18	Sensory	0	1	1
F3_077	B	18	Sensory	2	1	-1
F3_103	B	18	Sensory	0	1	1
F3_141	B	18	Sensory	0	1	1
F3_153	B	18	Sensory	0	2	2
F3_154	B	18	Sensory	0	1	1
F3_228	B	18	Sensory	1	1	0
F3_229	B	18	Sensory	0	2	2
F3_238	B	18	Sensory	0	1	1
F3_239	B	18	Sensory	1	1	0
F3_252	B	18	Sensory	2	2	0
F3_267	B	18	Sensory	0	1	1
F3_282	B	18	Sensory	0	1	1
